# Supplementary material for: The sockeye salmon genome, transcriptome, and analyses identifying population defining regions of the genome
Source: PLoS One. 2020 Oct 29;15(10):e0240935. doi: 10.1371/journal.pone.0240935 (PMC7595290; doi:10.1371/journal.pone.0240935)
Supplement: S1 File — (XZ) [file pone.0240935.s010.xz]

Archive with 24 entries (23 files):
- S1_File_added
- S1_File_added/CompareAlignments2Gaps.v1.0.py
- S1_File_added/Missing_Orthology_Between_Genomes.v1.1.py
- S1_File_added/Return_Genetic_Map_II_General.py
- S1_File_added/General_linear_filter_fmt6.v1.2.py
- S1_File_added/BestQuery.v.1.7.py
- S1_File_added/GMap2Order.v1.4.py
- S1_File_added/checkChrom.V0.1.py
- S1_File_added/Output_Genome_AGP_version1.5.py
- S1_File_added/Compare_Genome_2_Other_Genome_blastfmt6_ver1.1.py
- S1_File_added/Fasta_Analysis.v1.1.py
- S1_File_added/FillGaps.v1.2.py
- S1_File_added/BestQuery.v.1.2.py
- S1_File_added/FillGaps.v1.3.py
- S1_File_added/readmeGapFilling.txt
- S1_File_added/readmeGenomeAssembly.txt
- S1_File_added/readmePilon.txt
- S1_File_added/WindowGen.v1.1.py
- S1_File_added/DuplicatedScaffolds.V1.1.py
- S1_File_added/VCF.stats.v1.0.py
- S1_File_added/VCF.Filter.v1.0.py
- S1_File_added/Replace_Chrom_Names_VCF.v.1.2.py
- S1_File_added/readmeSNPCalling.txt
- S1_File_added/readmeMissingOrthologousGenes.txt
