# Supplementary material for: The sockeye salmon genome, transcriptome, and analyses identifying population defining regions of the genome
Source: PLoS One. 2020 Oct 29;15(10):e0240935. doi: 10.1371/journal.pone.0240935 (PMC7595290; doi:10.1371/journal.pone.0240935)
Supplement: S1 File — (XZ) [file pone.0240935.s010.xz › S1_File_added/CompareAlignments2Gaps.v1.0.py]

##########################################################
### Import Necessary Modules

import argparse                        #provides options at the command line
import sys                             #take command line arguments and uses it in the script
import gzip                            #allows gzipped files to be read
import re                              #allows regular expressions to be used
import textwrap                        #allows the use of textwrapping for long sequences
import GeneralOverlap_v1	       #allows overlaps to be detected

##########################################################
### Command-line Arguments

parser = argparse.ArgumentParser(description="A script to check that alignments were correctly assigned to gaps and coverage was good")
parser.add_argument("-aln", help = "The location of the alignment file (concise format)", default=sys.stdin, required=True)
parser.add_argument("-gap1", help = "The location of initial gaps", default=sys.stdin, required=True)
args = parser.parse_args()

#########################################################
###Variables
class Variables():
   initialGaps = {}
   scaffoldSizes = {}
   gapFillEvidence2 = {}
   gapFillEvidence2Reads = {}

class OpenFile():
        def __init__ (self, f, typ, occ, i):
                """Opens a file (gzipped) accepted"""
                if re.search(".gz$", f):
                        self.filename = gzip.open(f, 'rb')
                else:
                        self.filename = open(f, 'r')
                if str(typ) == "aln" and int(i) == 1:
                        sys.stderr.write("\n\tOpened alignment file: {}\n\n".format(occ))
                        OpenAln(self.filename,occ)
                elif str(typ) == "gap" and int(i) == 1:
                        sys.stderr.write("\n\tOpened the first gap file: {}\n".format(occ))
                        OpenGapFile(self.filename, 1)

class OpenGapFile():
    def __init__ (self,f,o):
        """Opens a gap file output by LR_GapCloser"""
        ###Example Line: scaffold_10265(:379-379 984-2908
        self.numberScaffolds = 0
        self.numberGaps = 0
        for self.line in f:
            self.line = self.line.rstrip('\n')
            self.scaffold, self.gaps = self.line.split("(:")
            self.numberScaffolds += 1
            for self.gap in self.gaps.split("\t"):
                self.numberGaps += 1
                if self.scaffold in Variables.initialGaps:
                    Variables.initialGaps[self.scaffold] += "\n{}".format(self.gap)
                else:
                    Variables.initialGaps[self.scaffold] = "{}".format(self.gap)
        sys.stderr.write("\tFound: {} scaffold(s) and {} gap(s)\n".format(self.numberScaffolds, self.numberGaps))

class OpenAln():
    def __init__ (self,f,o):
        """Opens an alignment file produced by the script BestQuery.v.1.2.py after filtering blast format 6 alignment file"""
        self.numberAlignments = 0
        self.alignmentLength = 0
        self.averageFilledGapDistance = 0
        self.totalPID = 0
        self.totalFilled = 0
        for self.line in f:
            self.line = self.line.rstrip('\n')
            self.query, self.qstart, self.qend, self.subject, self.sstart, self.send, self.orientation, self.length1, self.pid, self.alnsNumber, self.group = self.line.split("\t")
            self.numberAlignments += 1
            self.alignmentLength += float(self.length1)
            self.totalPID += float(self.pid)
            if int(self.numberAlignments) % 100000 == 0:
                sys.stderr.write("\t\tAlignment:{}\n".format(self.numberAlignments)) 
            if str(self.subject) in Variables.initialGaps:
                for self.gap in Variables.initialGaps[self.subject].split("\n"):
                    self.start, self.end = self.gap.split("-")
                    self.overlapType, self.length2 = GeneralOverlap_v1.Overlap(int(self.sstart),int(self.send),int(self.start),int(self.end))
                    if str(self.overlapType) == "overlap2":
                        if self.subject in Variables.gapFillEvidence2:
                            if self.gap in Variables.gapFillEvidence2[self.subject]:
                                Variables.gapFillEvidence2[self.subject][self.gap] += 1
                                Variables.gapFillEvidence2Reads[self.subject][self.gap] += "(::){}\t{}\t{}\t{}\t{}\t{}\t{}\t{}".format(self.query, self.qstart, self.qend, self.subject, self.sstart, self.send, self.pid, self.group)
                            else:
                                self.averageFilledGapDistance += int(self.length2)
                                self.totalFilled += 1
                                Variables.gapFillEvidence2[self.subject][self.gap] = 1
                                Variables.gapFillEvidence2Reads[self.subject][self.gap] = "{}\t{}\t{}\t{}\t{}\t{}\t{}\t{}".format(self.query, self.qstart, self.qend, self.subject, self.sstart, self.send, self.pid, self.group)
                        else:
                            self.averageFilledGapDistance += int(self.length2)
                            self.totalFilled += 1
                            Variables.gapFillEvidence2[self.subject] = {}
                            Variables.gapFillEvidence2Reads[self.subject] = {}
                            Variables.gapFillEvidence2[self.subject][self.gap] = 1
                            Variables.gapFillEvidence2Reads[self.subject][self.gap] = "{}\t{}\t{}\t{}\t{}\t{}\t{}\t{}".format(self.query, self.qstart, self.qend, self.subject, self.sstart, self.send, self.pid, self.group)
        sys.stderr.write("\tFound: {} alignments, \n\tTotal alignment length: {}\n\tAverage percent identity: {}\n\n".format(self.numberAlignments, self.alignmentLength, float(self.totalPID)/self.numberAlignments))
        sys.stderr.write("\tAverage alignment length: {}\n".format(float(self.alignmentLength)/int(self.numberAlignments)))
        sys.stderr.write("\tNumber of potentially filled gaps (1x or more coverage): {}\n".format(self.totalFilled))
        if int(self.totalFilled) > 0:
            sys.stderr.write("\tAverage gap distance of potentially filled gaps: {}\n\n".format(float(self.averageFilledGapDistance)/self.totalFilled))


class Output():
    def __init__ (self):
        """Outputs statistics about the gaps filled"""
        self.filled = 0
        self.unfilled = 0
        self.filledLength = 0
        self.filledGaps3Coverage = 0
        self.filledGaps10Coverage = 0
        self.averageCoverageFilledGaps = 0
        self.averageUnfilledGapDistance = 0
        for self.subject in Variables.initialGaps:
            for self.gap in Variables.initialGaps[self.subject].split("\n"):
                self.gStart, self.gEnd = self.gap.split("-")
                self.gDistance = int(self.gEnd) - int(self.gStart) + 1 
                if self.subject in Variables.gapFillEvidence2 and self.gap in Variables.gapFillEvidence2[self.subject]:
                    self.filled += 1
                    self.averageCoverageFilledGaps += int(Variables.gapFillEvidence2[self.subject][self.gap])
                    if int(Variables.gapFillEvidence2[self.subject][self.gap]) > 2:
                        self.filledGaps3Coverage += 1
                    if int(Variables.gapFillEvidence2[self.subject][self.gap]) > 9:
                        self.filledGaps10Coverage += 1
                    print "{}\t{}\t{}".format(self.subject, self.gap, Variables.gapFillEvidence2Reads[self.subject][self.gap])
                else:
                    self.averageUnfilledGapDistance += int(self.gDistance)
                    self.unfilled += 1
        if int(self.filled) > 0:
            sys.stderr.write("\tAverage coverage of potentially filled gaps: {}\n".format(int(self.averageCoverageFilledGaps)/float(self.filled)))
        sys.stderr.write("\tNumber of filled gaps with 3x or more coverage: {}\n".format(int(self.filledGaps3Coverage)))
        sys.stderr.write("\tNumber of filled gaps with 10x or more coverage: {}\n\n".format(int(self.filledGaps10Coverage)))
        sys.stderr.write("\tNumber of unfilled gaps: {}\n".format(self.unfilled))
        if int(self.unfilled) > 0:
            sys.stderr.write("\tAverage gap distance of unfilled gaps: {}\n\n".format(float(self.averageUnfilledGapDistance)/self.unfilled))


if __name__ == '__main__':
    Variables()
    open_gap1 = OpenFile(args.gap1, "gap", args.gap1, 1)
    open_aln = OpenFile(args.aln, "aln", args.aln, 1)
    stats = Output()
