# Supplementary material for: The sockeye salmon genome, transcriptome, and analyses identifying population defining regions of the genome
Source: PLoS One. 2020 Oct 29;15(10):e0240935. doi: 10.1371/journal.pone.0240935 (PMC7595290; doi:10.1371/journal.pone.0240935)
Supplement: S1 File — (XZ) [file pone.0240935.s010.xz › S1_File_added/Missing_Orthology_Between_Genomes.v1.1.py]

##########################################################
### Import Necessary Modules

import argparse		               #provides options at the command line
import sys		               #take command line arguments and uses it in the script
import gzip		               #allows gzipped files to be read
import re		               #allows regular expressions to be used

##########################################################
### Command-line Arguments
parser = argparse.ArgumentParser(description="A script to find missing orthologous genes between genomes based on orthlogous table already generated")
parser.add_argument("-gff", help = "The location of the gff file for the species to add genes not identified as orthologs", default=sys.stdin, required=True)
parser.add_argument("-table", help = "The location of the table file already generated", default=sys.stdin, required=True)
parser.add_argument("-pos", help = "The position of the species genes in the table file (zero-based)", default=sys.stdin, required=True)
args = parser.parse_args()

#########################################################
### Open file (object-oriented programming)

class GlobalVar():
	###Makes variables accessible to all functions###
	genes_identified = {}
        genes_already_in_file = {}

class OpenFile():
    	### Opens the file and directs it to a line-reader and stores information into variables used later
	def __init__ (self, filename, ty, ty2):
		"""Opens the file (accepts gzipped files)"""
		if re.search(".gz$", filename):
			self.file = gzip.open(filename, 'rb')
		else:
			self.file = open(filename, 'r')
		if ty == "gff":
			sys.stderr.write("Reading gff {} file\n".format(ty2))
			self.readLinesGFF(self.file, ty2)
		elif ty == "table":
			sys.stderr.write("Reading alignment ({}) file\n".format(ty2))          
			self.readTable(self.file, ty2)	

	def readTable(self, f, ty2):		
		"""Reads table lines and then returns any genes not already in that file"""
		self.filename = f
		self.gene_count = 0
		self.header = self.filename.readline()
		for line in self.filename:
			line = line.rstrip('\n')
			self.list_of_columns = line.split("\t")
			if self.list_of_columns[int(args.pos)] != "NA":
				GlobalVar.genes_already_in_file[self.list_of_columns[int(args.pos)]] = 1
				self.gene_count += 1
		sys.stderr.write("\tFound {} protein-coding genes in table file\n\n".format(self.gene_count))
		self.filename.close()


	def readLinesGFF(self, f, ty2):
		"""Reads the lines from gff file and outputs them to global variable"""
		self.filename = f
		self.gene_count = 0
		self.no_match = 0
		for line in self.filename:
			line = line.rstrip('\n')
			if not re.search("^#", line):
				self.list_of_columns = line.split("\t")
				###Finds the link between gene id and protein name (it can be tricky as unique gene names may be the same between species)
				if re.search("^gene", self.list_of_columns[2]) and re.search("protein_coding", self.list_of_columns[8]):
					self.chrom = self.list_of_columns[0]
					self.start = self.list_of_columns[3]
					self.end = self.list_of_columns[4]
					self.gene_name = "NA"
					self.gene_id = "NA"
					self.gene_unique = "NA"
					###The GFF file does not contain uniform column 8's########
					###########################################################
					for self.info in self.list_of_columns[8].split(";"):
						if re.search("^ID=gene", self.info):
							self.gene_unique = self.info[3:]
						elif re.search("^Dbxref=GeneID:", self.info):
							self.gene_id = self.info[14:]
						elif re.search("^Name=", self.info):
							self.gene_name = self.info[5:]
					###########################################################
					if self.gene_name != "NA":
						self.gene_count += 1
						if self.gene_name not in GlobalVar.genes_already_in_file:
							print "{}\t{}\t{}\t{}".format(self.chrom, self.start, self.end, self.gene_name)
							self.no_match += 1
		sys.stderr.write("\tFound {} protein-coding genes in gff file\n\n".format(self.gene_count))
		sys.stderr.write("\tNo matching protein-coding gene in table file {} genes\n\n".format(self.no_match))
		self.filename.close() 


if __name__ == '__main__':
	GlobalVar()
	OpenFile(args.table, "table", "Info")
	OpenFile(args.gff, "gff", "subject")
