# Supplementary material for: The sockeye salmon genome, transcriptome, and analyses identifying population defining regions of the genome
Source: PLoS One. 2020 Oct 29;15(10):e0240935. doi: 10.1371/journal.pone.0240935 (PMC7595290; doi:10.1371/journal.pone.0240935)
Supplement: S1 File — (XZ) [file pone.0240935.s010.xz › S1_File_added/Return_Genetic_Map_II_General.py]

##########################################################
### Import Necessary Modules

import argparse		               #provides options at the command line
import sys		               #take command line arguments and uses it in the script
import gzip		               #allows gzipped files to be read
import re		               #allows regular expressions to be used
import textwrap		               #allows the use of textwrapping for long sequences

##########################################################
### Command-line Arguments
parser = argparse.ArgumentParser(description="A script to read in a vcf file to identify marker names that correspond to a genetic map (LepMap3)")
parser.add_argument("-sam", help = "The location of a sam file with locus names from vcf (output by Stacks)", default=sys.stdin, required=True)
parser.add_argument("-map", help = "The location of a map file with marker names (tab-delimited:index<tab>marker<tab>cluster<tab>LG<cM>)", default=sys.stdin, required=True)
parser.add_argument("-mapq_min", help = "The minimum mapping quality acceptable, default: 1, (zero is non-unique in bwa)", default=1)
parser.add_argument("-mpos", help = "The position of the marker in the genetic map file, default: 0", default=0)
parser.add_argument("-lgpos", help = "The position of the linkage group name in the genetic map file, default: 1", default=1)
parser.add_argument("-cmpos", help = "The position of the cM in the genetic map file, default: 2", default=2)
args = parser.parse_args()

#########################################################
### Open file (object-oriented programming)

class OpenSAM():
    alignments = {} ###locus => chrom pos
    
    ### Opens the file and either directs it to an appropriate line-reader
    def __init__ (self, sm, sq):
        if re.search(".gz$", sm):
            self.sam = gzip.open(sm, 'rb')
        else:
            self.sam = open(sm, 'r')             
        self.readLinesSAM(self.sam, sq)

    ### Reads the fasta file and returns statistics on it or returns specific sequences
    def readLinesSAM(self, s, msc):
        self.open_sam = s
        self.min_score = msc
        for line in self.open_sam:
            line = line.rstrip('\n')
            if not re.search("^\@", line):
                split_line = line.split("\t")
                locus = split_line[0]
                reference = split_line[2]
                ref_start = split_line[3]
                map_qual = split_line[4]
                if int(map_qual) >= int(self.min_score):
                    OpenSAM.alignments[locus] = "{}\t{}\t{}".format(reference, ref_start, map_qual)
        self.open_sam.close()

class OpenMap():
    ### Opens the file
    def __init__ (self, mp):
        if re.search(".gz$", mp):
            self.map = gzip.open(mp, 'rb')
        else:
            self.map = open(mp, 'r')             
        self.readLinesMap(self.map)

    def readLinesMap(self, m):
        self.open_map = m
        print "LinkageGroup\tMarker\tParental_cM\tMaternal_cM\tRT_aligned\tRT_position\tMaqQ"
        for self.line in self.open_map:
            self.line = self.line.rstrip('\n')
            self.line = self.line.rstrip('\r')
            if not re.search("^Marker", self.line) and not re.search("^Supplemental", self.line) and not re.search("^Locus", self.line):     
                self.line_list = self.line.split("\t")
                self.marker = self.line_list[int(args.mpos)]
                self.linkage_group = self.line_list[int(args.lgpos)]
                self.cM = self.line_list[int(args.cmpos)]
                if re.search("-", self.cM):
                    self.cM = "NA"
                if self.marker in OpenSAM.alignments:
                    self.alignment = OpenSAM.alignments[self.marker]
                    print "{}\t{}\t{}\t{}\t{}".format(self.linkage_group, self.marker, self.cM, self.cM, self.alignment)
                else:
                    print "{}\t{}\t{}\t{}\tNA\tNA\tNA".format(self.linkage_group, self.marker, self.cM, self.cM)
        self.open_map.close()

if __name__ == '__main__':
    open_sam = OpenSAM(args.sam, args.mapq_min)
    open_map = OpenMap(args.map)            
