# Supplementary material for: The sockeye salmon genome, transcriptome, and analyses identifying population defining regions of the genome
Source: PLoS One. 2020 Oct 29;15(10):e0240935. doi: 10.1371/journal.pone.0240935 (PMC7595290; doi:10.1371/journal.pone.0240935)
Supplement: S1 File — (XZ) [file pone.0240935.s010.xz › S1_File_added/General_linear_filter_fmt6.v1.2.py]

##########################################################
### Import Necessary Modules

import argparse		               #provides options at the command line
import sys		               #take command line arguments and uses it in the script
import gzip		               #allows gzipped files to be read
import re		               #allows regular expressions to be used
import textwrap		               #allows the use of textwrapping for long sequences
import Linear_Alignments_v3	       #allows linear alignments to be found and retained
import multiprocessing as mp	       #allows parallelization

##########################################################
### Command-line Arguments
parser = argparse.ArgumentParser(description="A script to remove non-linear alignments, 1=query/read, 2=subject/reference")
parser.add_argument("-aln", help = "The location of the alignment file", default=sys.stdin, required=True)
parser.add_argument("-fai1", help = "The location of faidx indexed for the fasta file used to generate alignments, default=NA", default="NA")
parser.add_argument("-fai2", help = "The location of faidx indexed for the other fasta file used to generate alignments", default=sys.stdin, required=True)
parser.add_argument("-readlen", help = "Instead of using an faidx index file, specify a length for reads (if fai1 is specified, this value is disregarded--this value needs to be accurate), default=100", default=100)
parser.add_argument("-max1", help = "The maximum distance a linear alignment can be apart (in fraction of the sequence in the file input from fai1), default:0.1", default=0.1)
parser.add_argument("-max2", help = "The maximum distance a linear alignment can be apart (in fraction of the sequence in the file input from fai2), default:0.1", default=0.1)
parser.add_argument("-maxActual1", help = "The maximum distance a linear alignment can be apart (in basepair of query), default:1000", default=1000)
parser.add_argument("-maxActual2", help = "The maximum distance a linear alignment can be apart (in basepair of subject), default:1000", default=1000)
parser.add_argument("-minl1", help = "The minimum length (in fraction of query) that a linear alignment can be to be retained (fai1), default:0.1", default=0.1)
parser.add_argument("-minl2", help = "The minimum length (in fraction of subject) that a linear alignment can be to be retained (fai2), default:0.1", default=0.1)
parser.add_argument("-minaln", help = "The minimum actual length that a linear alignment can be to be retained (includes overlapping bp), default:0", default=0)
parser.add_argument("-avgminper", help = "The minimum average percent identity to keep a linear alignment, default:80", default=80)
parser.add_argument("-minper", help = "The minimum percent identity to keep any partial alignment, default:80", default=80)
parser.add_argument("-pidVar", help = "The maximum variation in percent identity between adjoining alignments, default:5", default=5)
parser.add_argument("-overlap", help = "Allow overlap between linear alignments by this many nucleotides, default:4", default=4)
parser.add_argument("-replace", help = "Replaces an alignment if a better alignment is within this many nucleotides, default:10", default=10)
parser.add_argument("-alnfmt", help = "The alignment format, default:alnfmt6, option:lastz", default="alnfmt6")
args = parser.parse_args()

#########################################################
###Variables
class Variables():
   scaffoldSizes = {}

class OpenFile():
	def __init__ (self, f, typ, occ):
		"""Opens a file (gzipped) accepted"""
		if re.search(".gz$", f):
			self.filename = gzip.open(f, 'rb')
		else:
			self.filename = open(f, 'r') 
		if typ == "fai":
			sys.stderr.write("\nOpened fasta file ({}) index file: {}.\n".format(typ, occ))
			OpenFai(self.filename,occ)
                if typ == "aln":
			sys.stderr.write("\nOpened alignment file: {}\n".format(occ))
			OpenAln(self.filename,occ)

class OpenFai():
    def __init__ (self,f,o):
        """Opens fai file and returns scaffold and read lengths to a global variable"""
        self.scaffCount = 0
        self.length = 0
        for self.line in f:
            self.line = self.line.rstrip('\n')
            self.scaff, self.len = self.line.split("\t")[0:2]
            Variables.scaffoldSizes[self.scaff] = self.len
            self.scaffCount += 1
            self.length += int(self.len)
        f.close()
        sys.stderr.write("\tFai file: {}\n".format(o))
        sys.stderr.write("\t# Seqs: {}\n".format(self.scaffCount))
        sys.stderr.write("\tAvgLength: {}\n\n".format(float(self.length)/self.scaffCount))

class OpenAln():
    def __init__ (self,f,o):
        """Opens an alignment file produced by BLAST, format 6 and reads in file and outputs all unique query/subject pair to another subroutine"""
        self.aln = "NA"
        self.alignments = ""
        self.alignments_formatted = ""
        self.maxLength = 0
        self.lineCount = 0
        self.totalLine = 0
        self.linearAlignmentCount = 0
        self.keptLines = 0
        for self.line in f:
            if not re.search("^#", self.line):
                self.line = self.line.rstrip('\n')
                if args.alnfmt == "alnfmt6":
                    self.query, self.subject, self.pi, self.length, self.mismatch, self.gap, self.qStart, self.qEnd, self.sStart, self.sEnd = self.line.split("\t")[0:10]
                elif args.alnfmt == "lastz":
                    self.query, self.subject, self.identity, self.pid, self.nMatch, self.coverage, self.covPer, self.ngap, self.qStart, self.qEnd, self.sStart, self.sEnd, self.qOrient, self.sOrient = self.line.split("\t")
                    self.pi = self.pid[:-1]
                    self.length = self.coverage.split("/")[0]
                    self.qLength = int(self.coverage.split("/")[1])
                    if self.sOrient == "-":
                        self.tmp = self.sStart
                        self.sStart = self.sEnd
                        self.sEnd = self.tmp
                    self.line = "{}\t{}\t{}\t{}\t{}\t{}\t{}\t{}\t{}\t{}\t{}\t{}".format(self.query, self.subject, self.pi, 
                    self.length, self.coverage, self.covPer, self.qStart, self.qEnd, self.sStart, self.sEnd, self.qOrient, self.sOrient)
                self.lineCount += 1
                self.totalLine += 1
                if self.lineCount == 1000000:
                    self.lineCount = 0
                    sys.stderr.write("Processed {} lines\n".format(self.totalLine))
                if float(self.pi) >= float(args.minper):
                    if args.fai1 != "NA" and args.alnfmt == "alnfmt6":
                        self.qLength = int(Variables.scaffoldSizes[self.query])
                    elif args.fai1 == "NA" and args.alnfmt == "alnfmt6":
                        self.qLength = int(args.readlen)
                    self.sLength = int(Variables.scaffoldSizes[self.subject])
                    self.pqStart = float(self.qStart)/self.qLength
                    self.pqEnd = float(self.qEnd)/self.qLength
                    self.psStart = float(self.sStart)/self.sLength
                    self.psEnd = float(self.sEnd)/self.sLength
                    if self.aln == "NA":
                        self.alignments = "{}".format(self.line)
                        self.alignments_formatted = "{}\t{}\t{}\t{}\t{}\t{}\t{}\t{}\t{}\t{}".format(self.pqStart, self.pqEnd, self.psStart, self.psEnd, int(self.length), self.qStart, self.qEnd, self.sStart, self.sEnd, self.pi)
                    elif self.aln != "{}\t{}".format(self.query, self.subject):
                        if self.maxLength >= int(args.minaln):
                            self.linearAlignmentCount = self.Linear(self.alignments, self.alignments_formatted, self.linearAlignmentCount)
                        self.maxLength = 0
                        self.alignments = "{}".format(self.line)
                        self.alignments_formatted = "{}\t{}\t{}\t{}\t{}\t{}\t{}\t{}\t{}\t{}".format(self.pqStart, self.pqEnd, self.psStart, self.psEnd, int(self.length), self.qStart, self.qEnd, self.sStart, self.sEnd, self.pi)
                    else:
                        self.alignments += "\n{}".format(self.line)
                        self.alignments_formatted += ",{}\t{}\t{}\t{}\t{}\t{}\t{}\t{}\t{}\t{}".format(self.pqStart, self.pqEnd, self.psStart, self.psEnd, int(self.length), self.qStart, self.qEnd, self.sStart, self.sEnd, self.pi)
                    self.maxLength += int(self.length)
                    self.aln = "{}\t{}".format(self.query, self.subject)
        if self.maxLength >= int(args.minaln):
            self.linearAlignmentCount = self.Linear(self.alignments, self.alignments_formatted, self.linearAlignmentCount)
        sys.stderr.write("\tFound {} alignments\n".format(self.totalLine))
        sys.stderr.write("\tKept {} alignments\n\n".format(self.keptLines))

    def Linear(self, a, af, lac):
        """Identifies linear alignments passing the criteria in the command line options and outputs them"""          
        self.alignments_formatted = af
        self.linearAlignmentCount = lac
        self.retained_markers = Linear_Alignments_v3.linearAlignments(self.alignments_formatted, args.max1, args.max2, args.minl1, args.minl2, args.minaln, args.avgminper, args.pidVar, args.overlap, args.replace, args.maxActual1, args.maxActual2, self.linearAlignmentCount)
        if len(self.retained_markers) > 0:
            self.alignments = a.split("\n")
            for self.final_marker in self.retained_markers:
                self.position = self.final_marker.split(":")[0]
                print "{}\t{}".format(self.alignments[int(self.position)], self.final_marker)
                self.keptLines += 1
		if int(self.final_marker.split(":")[-1]) > int(self.linearAlignmentCount):
                	self.linearAlignmentCount = int(self.final_marker.split(":")[-1])
        return int(self.linearAlignmentCount) + 1

if __name__ == '__main__':
    Variables()
    if args.fai1 != "NA":
        open_fai = OpenFile(args.fai1, "fai", "1")
    open_fai = OpenFile(args.fai2, "fai", "2")
    open_aln = OpenFile(args.aln, "aln", args.aln)
