# Supplementary material for: The sockeye salmon genome, transcriptome, and analyses identifying population defining regions of the genome
Source: PLoS One. 2020 Oct 29;15(10):e0240935. doi: 10.1371/journal.pone.0240935 (PMC7595290; doi:10.1371/journal.pone.0240935)
Supplement: S1 File — (XZ) [file pone.0240935.s010.xz › S1_File_added/BestQuery.v.1.7.py]

##########################################################
### Import Necessary Modules

import argparse                        #provides options at the command line
import sys                             #take command line arguments and uses it in the script
import gzip                            #allows gzipped files to be read
import re                              #allows regular expressions to be used
import textwrap                        #allows the use of textwrapping for long sequences
import copy                            #allows deep copying and allowing duplication of a dictionary
import GeneralOverlap_v1	       #allows overlaps to be detected

##########################################################
### Command-line Arguments

parser = argparse.ArgumentParser(description="A script to only return the best alignment(s) for a reference/query. (Only looks between multiple reference/query sequences not within the same reference/query sequence (that should be handled with General_linear_filter_fmt6.v1.1.py))")
parser.add_argument("-aln", help = "The location of the alignment file (blast alignment type 6, tab-delimited, modified by linear alignment script v1.1)", default=sys.stdin, required=True)
parser.add_argument("-win", help = "The size of the window to scan areas of conflict (if too similar a window will be dropped), default:100", default=100)
parser.add_argument("-ms", help = "The minimum score (average pid * length) difference between the best and second best sequence where one sequence completely overlaps the other (otherwise not kept), default: 1000", default=1000)
parser.add_argument("-minWinSize", help = "The minimum size (in base pairs) to consider for splitting, default= 10000", default=10000)
parser.add_argument("-minSizeLarger", help = "The minimum size (in base pairs) larger than an overlap to try to split the overlap, default= 10000", default=10000)
parser.add_argument("-multiAln", help = "Allow multiple alignments to the reference, default: yes", default="yes")
parser.add_argument("-outType", help = "The output format, default: concise, option: blast6", default="concise")
parser.add_argument("-filtMinPi", help = "The filtered minimum average percent identity, default: 80", default=80)
parser.add_argument("-filtMinLen", help = "The filtered minimum length (aligned nucleotides), default: 0", default=0)
args = parser.parse_args()

#########################################################
###"Global" Variables (not really object-oriented)
class Variables():
   bestQuery = {}
   bestSubject = {}
   queryGroup = {}

class OpenFile():
        def __init__ (self, f, typ, occ, int):
                """Opens a file (gzipped) accepted"""
                if re.search(".gz$", f):
                        self.filename = gzip.open(f, 'rb')
                else:
                        self.filename = open(f, 'r')
                if typ == "aln" and int == 1:
                        sys.stderr.write("\n\tOpened alignment file and putting entire file into memory: {}\n".format(occ))
                        OpenAln1(self.filename,occ)

class OpenAln1():
    def __init__ (self,f,o):
        """Opens an alignment file produced by BLAST, format 6 modified and reads in file and outputs only the best"""
        for self.line in f:
            self.line = self.line.rstrip("\n")
            self.query, self.subject, self.pid, self.len, self.go, self.other, self.qstart, self.qend, self.sstart, self.send, self.eval, self.bit, self.groupInfo = self.line.split("\t")
            self.orginalOrder, self.orientation, self.group = self.groupInfo.split(":")
            ###################################################
            ### Data collected on the query
            if self.query in Variables.bestQuery:
                if self.group in Variables.bestQuery[self.query]:
                    Variables.bestQuery[self.query][self.group] += "\n{}".format(self.line)
                else:
                    Variables.bestQuery[self.query][self.group] = self.line
            else:
                Variables.bestQuery[self.query] = {}
                Variables.bestQuery[self.query][self.group] = self.line
            Variables.queryGroup[self.group] = self.query
            ####################################################
            ### Data collected on the subject
            if str(args.multiAln) != "yes":
                if self.subject in Variables.bestSubject:
                    if self.group not in Variables.bestSubject[self.subject]:
                        Variables.bestSubject[self.subject][self.group] = self.query
                else:
                    Variables.bestSubject[self.subject] = {}
                    Variables.bestSubject[self.subject][self.group] = self.query
        f.close()
        sys.stderr.write("\tFinished reading alignment file into memory: {}\n".format(o))
        #sys.stderr.write("\t\t{}\n".format(Variables.bestQuery))
        #sys.stderr.write("\t\t{}\n".format(Variables.queryGroup))
        #sys.stderr.write("\t\t{}\n".format(Variables.bestSubject))
        self.output()
		
    def output(self):
        """Output the alignments that are the best for blocks where there is overlap"""
        self.queryRemove = {}
        self.subjectRemove = {}
        sys.stderr.write("\tStarting to identify conflicting overlaps in query(ies): \n")
        ###################################
        #### Finds regions in conflict ####
        for self.query in Variables.bestQuery:
            #sys.stderr.write("\t\t{}\n".format(self.query))
            ###Finds where there is conflict and only reports the best alignment for the conflicting region(s) or none at all if equivalent
            self.remove1 = self.overlapResolution(self.query, "query")
            for self.group in self.remove1:
                if self.group not in self.queryRemove:
                    self.queryRemove[self.group] = self.remove1[self.group]
                elif(str(self.queryRemove[self.group]) != "NA"):
                    #######################################################################
                    #self.queryRemove[self.group] += "\n{}".format(self.remove1[self.group])
                    self.queryRemove[self.group] = self.subsetRemoval(self.queryRemove[self.group], self.remove1[self.group].split("\t"))
                    #######################################################################
        self.remove1.clear()
        if str(args.multiAln) != "yes":
            sys.stderr.write("\tStarting to identify conflicting overlaps in subject(s): \n")
            for self.subject in Variables.bestSubject:
                ###Finds where there is conflict and only reports the best alignment for the conflicting region(s) or none at all if equivalent
                self.remove2 = self.overlapResolution(self.subject, "subject")
                for self.group in self.remove2:
                    self.group = str(self.group)
                    if self.group not in self.subjectRemove:
                        self.subjectRemove[self.group] = self.remove2[self.group]
                    elif(str(self.subjectRemove[self.group]) != "NA"):
                        #########################################################################
                        #self.subjectRemove[self.group] += "\n{}".format(self.remove2[self.group])
                        self.subjectRemove[self.group] = self.subsetRemoval(self.subjectRemove[self.group], self.remove2[self.group].split("\t"))
                        #########################################################################
            self.remove2.clear()
        ##################################################################
        ####Remove those sequences in remove hash/dictionary and print ###
        sys.stderr.write("\tOutputting filtered alignments: \n\n")
        for self.group in sorted(Variables.queryGroup):
            self.query = Variables.queryGroup[self.group]
            if self.group in self.queryRemove or self.group in self.subjectRemove:
                if (self.group in self.queryRemove and str(self.queryRemove[self.group]) == "NA") or (self.group in self.subjectRemove and str(self.subjectRemove[self.group]) == "NA"): ###Group was removed
                    continue
                else: ###Subset the group based on the new start and ending positions
                    self.sequences.clear()
                    self.sequences[self.group] = copy.deepcopy(Variables.bestQuery[self.query][self.group])
                    self.positions, self.percent, self.totLength = self.groupPositions(self.sequences)
                    self.qStart = self.positions[self.group]["query"]["start"]
                    self.qEnd = self.positions[self.group]["query"]["end"]
                    self.sStart = self.positions[self.group]["subject"]["start"]
                    self.sEnd = self.positions[self.group]["subject"]["end"]
                    if self.group in self.subjectRemove:
                        for self.subInfo in self.subjectRemove[self.group].split("\n"):
                            self.type, self.siStart, self.siEnd = self.subInfo.split("\t")
                            if int(self.siStart) > int(self.sStart):
                                self.sStart = int(self.siStart)
                            if int(self.siEnd) < int(self.sEnd):
                                self.sEnd = int(self.siEnd)
                    if self.group in self.queryRemove: 
                        for self.subInfo in self.queryRemove[self.group].split("\n"):
                            self.type, self.siStart, self.siEnd = self.subInfo.split("\t")
                            if int(self.siStart) > int(self.qStart):
                                self.qStart = int(self.siStart)
                            if int(self.siEnd) < int(self.qEnd):
                                self.qEnd = int(self.siEnd)
                    self.filteredSeqs = []
                    for self.grpAln in self.sequences[self.group].split("\n"):
                        (self.alnQuery, self.alnSubject, self.alnPi, self.alnLen, self.alnInf1, self.alnInf2, self.alnQStart, self.alnQEnd,
                        self.alnSStart, self.alnSEnd, self.alnEval, self.alnBit, self.alnGroupInfo) = self.grpAln.split("\t")
                        if (int(self.alnQStart) >= int(self.qStart) and int(self.alnQStart) <= int(self.qEnd) and int(self.alnQEnd) >= int(self.qStart) and int(self.alnQEnd) <= int(self.qEnd) and
                        int(self.alnSStart) >= int(self.sStart) and int(self.alnSEnd) <= int(self.sEnd) and int(self.alnSEnd) >= int(self.sStart) and int(self.alnSEnd) <= int(self.sEnd)):
                            self.filteredSeqs.append(self.grpAln)
                    if len(self.filteredSeqs) > 0:
                        self.sequences[str(self.group)] = "\n".join(self.filteredSeqs)
                    else:
                        del(self.sequences[self.group])
            else: ###Print all of it because nothing was removed
                self.sequences[self.group] = copy.deepcopy(Variables.bestQuery[self.query][self.group])
            if len(self.sequences.keys()) > 0:
                self.printer(self.group, self.sequences[self.group].split("\n"))

    def overlapResolution(self, q, typ):
        """Identifies overlapping regions and only returns the best alignment in these regions or doesn't return any if they are too similar"""
	self.sequence = q
        self.sequences = {}
        self.sequences.clear()
        ################################################################
        ### Format subject and query sequences to be the same       ####
        #sys.stderr.write("\t\t{}\t{}\n".format(self.sequence, typ))	
        if str(typ) == "subject":
            for self.group in Variables.bestSubject[self.sequence]:
                self.group = str(self.group)
                self.query = Variables.bestSubject[self.sequence][self.group]
                self.sequences[self.group] = copy.deepcopy(Variables.bestQuery[self.query][self.group])
        else:
            self.sequences = copy.deepcopy(Variables.bestQuery[self.sequence])
        #sys.stderr.write("\t\t\t{}\n".format(self.sequences))
        self.positions, self.percent, self.totLength = self.groupPositions(self.sequences)
        ####################################################################
        ### Loops through each sequence to find overlap between groups   ###
        self.alreadyCompared = {}
        self.remove = {}
        self.remove.clear()
        for self.group1 in self.sequences:
            self.group1 = str(self.group1)
            if typ == "query":
                self.groupWindowStart1 = self.positions[self.group1]["query"]["start"]
                self.groupWindowEnd1 = self.positions[self.group1]["query"]["end"]
            else:
                self.groupWindowStart1 = self.positions[self.group1]["subject"]["start"]
                self.groupWindowEnd1 = self.positions[self.group1]["subject"]["end"]
            #sys.stderr.write("\t\t\t{}\t{}\t{}\n".format(self.group1, self.groupWindowStart1, self.groupWindowEnd1))
            for self.group2 in self.sequences:
                self.group2 = str(self.group2)
                ######################################################################
                ### Only different groups are checked for overlaps
                if self.group1 != self.group2 and self.group2 not in self.alreadyCompared:
                    if typ == "query":
                        self.groupWindowStart2 = self.positions[self.group2]["query"]["start"]
                        self.groupWindowEnd2 = self.positions[self.group2]["query"]["end"]
                    else:
                        self.groupWindowStart2 = self.positions[self.group2]["subject"]["start"]
                        self.groupWindowEnd2 = self.positions[self.group2]["subject"]["end"]
                    ################################################################
                    ### Finds the overlaps
                    self.overlapType, self.overlapLength = GeneralOverlap_v1.Overlap(int(self.groupWindowStart1),int(self.groupWindowEnd1),int(self.groupWindowStart2),int(self.groupWindowEnd2))
                    #sys.stderr.write("\t\t\t\t{}\t{}\t{}\t{}\t{}\t{}\t{}\n".format(self.group2, self.groupWindowStart2, self.groupWindowEnd2, self.overlapType, self.overlapLength, self.totLength[self.group1], self.totLength[self.group2]))
                    if str(self.overlapType) != "NA": ### Skip those without overlap
                        self.pid1 = self.returnPID(self.percent[self.group1])
                        self.pid2 = self.returnPID(self.percent[self.group2])
                        self.distance1 = int(self.groupWindowEnd1)-int(self.groupWindowStart1) + 1
                        self.distance2 = int(self.groupWindowEnd2)-int(self.groupWindowStart2) + 1
                        self.totalLength1 = self.totLength[self.group1]
                        self.totalLength2 = self.totLength[self.group2]
                        self.score1 = float(self.pid1)*(self.distance1)*int(self.totalLength1)
                        self.score2 = float(self.pid2)*(self.distance2)*int(self.totalLength2)
                        ############################################################
                        ### Criteria to keep those that are overlapping and removing regions that do not pass user specified metrics
                        ### alignment fully encompasses group or it is too small to try and cut the sequence, just keeps the largest/best
                        if (str(self.overlapType) == "overlap1" or str(self.overlapType) == "overlap2" 
                        or (str(self.overlapType) == "overlap3" and (int(self.totalLength1) < int(args.minWinSize) or int(self.totalLength2) < int(args.minWinSize)
                        or int(self.distance1) < int(args.minSizeLarger) + int(self.overlapLength) or
                        int(self.distance2) < int(args.minSizeLarger) + int(self.overlapLength)))
                        or (str(self.overlapType) == "overlap4" and (int(self.totalLength1) < int(args.minWinSize) or int(self.totalLength2) < int(args.minWinSize)
                        or int(self.distance1) < int(args.minSizeLarger) + int(self.overlapLength) or
                        int(self.distance2) < int(args.minSizeLarger) + int(self.overlapLength)))): 
                            #sys.stderr.write("\t\t\t\t\t{}\t{}\n".format(self.score1, self.score2))
                            if abs(float(self.score1) - float(self.score2)) >= float(args.ms):
                                if float(self.score1) > float(self.score2):
                                    self.remove[self.group2] = "NA"
                                    #sys.stderr.write("\t\t\t\t\t\tRemoved: {}\n".format(self.group2))
                                else:
                                    self.remove[self.group1] = "NA"
                                    #sys.stderr.write("\t\t\t\t\t\tRemoved: {}\n".format(self.group1))
                            else:
                                self.remove[self.group1] = "NA"
                                self.remove[self.group2] = "NA"
                        elif str(self.overlapType) == "overlap3" or str(self.overlapType) == "overlap4":
                            #sys.stderr.write("Scores:\t\t\t\t\t{}\t{}\n".format(self.score1, self.score2))
                            #sys.stderr.write("Lengths:\t\t\t\t\t{}\t{}\n".format(self.totalLength1, self.totalLength2))
                            #sys.stderr.write("Distancess:\t\t\t\t\t{}\t{}\n".format(self.distance1, self.distance2))
                            ################################################################
                            #### Overlaptype 3 groups overlap, group1 starts in the middle of group2
                            ####             group 1
                            ####      s1 ------------------- e1
                            ####   s2 ------------- e2
                            ####          group2
                            ################################################################
                            #### Overlaptype 4 groups overlap, group2 starts in the middle of group1
                            ####             group 1
                            ####      s1 ------------------- e1
                            ####              s2 ------------- e2
                            ####                    group2
                            ################################################################
                            ### Generates windows between min and max sequence positions ###
                            if str(self.overlapType) == "overlap3":
                                #sys.stderr.write("\t\t\t\t\t{}\n".format(self.windows))
                                self.newStart1, self.newEnd1, self.newStart2, self.newEnd2 = self.windowCutter(self.sequences, typ, self.groupWindowStart1, 
                                self.groupWindowEnd1, self.groupWindowStart2, self.groupWindowEnd2, self.group1, self.group2)
                                #sys.stderr.write("\t\t\t\t\tCut: {}\t{}\t{}\t{}\n".format(self.newStart1, self.newEnd1, self.newStart2, self.newEnd2))
                                if self.group1 in self.remove and str(self.remove[self.group1]) != "NA":
                                    #####################################################################################
                                    #self.remove[self.group1] += "\n{}\t{}\t{}".format(typ, self.newStart1, self.newEnd1)
                                    self.remove[self.group1] = self.subsetRemoval(self.remove[self.group1], typ, self.newStart1, self.newEnd1)
                                    #####################################################################################
                                elif self.group1 not in self.remove:
                                    self.remove[self.group1] = "{}\t{}\t{}".format(typ, self.newStart1, self.newEnd1)
                                if self.group2 in self.remove and str(self.remove[self.group2]) != "NA":
                                    #####################################################################################
                                    #self.remove[self.group2] += "\n{}\t{}\t{}".format(typ, self.newStart2, self.newEnd2)
                                    self.remove[self.group2] = self.subsetRemoval(self.remove[self.group2], typ, self.newStart2, self.newEnd2)
                                    #####################################################################################
                                elif self.group2 not in self.remove:
                                    self.remove[self.group2] = "{}\t{}\t{}".format(typ, self.newStart2, self.newEnd2)
                            elif str(self.overlapType) == "overlap4":
                                #sys.stderr.write("\t\t\t\t\t{}\n".format(self.windows)) 
                                self.newStart2, self.newEnd2, self.newStart1, self.newEnd1 = self.windowCutter(self.sequences, typ, self.groupWindowStart2,
                                self.groupWindowEnd2, self.groupWindowStart1, self.groupWindowEnd1, self.group2, self.group1)###Just a reverse of overlap3, please see diagram above
                                #sys.stderr.write("\t\t\t\t\tCut: {}\t{}\t{}\t{}\n".format(self.newStart2, self.newEnd2, self.newStart1, self.newEnd1))
                                if self.group1 in self.remove and str(self.remove[self.group1]) != "NA":
                                    #####################################################################################
                                    self.remove[self.group1] = self.subsetRemoval(self.remove[self.group1], typ, self.newStart2, self.newEnd2)
                                    #####################################################################################
                                elif self.group1 not in self.remove:
                                    self.remove[self.group1] = "{}\t{}\t{}".format(typ, self.newStart2, self.newEnd2)
                                if self.group2 in self.remove and str(self.remove[self.group2]) != "NA":
                                    #####################################################################################
                                    self.remove[self.group2] = self.subsetRemoval(self.remove[self.group2], typ, self.newStart1, self.newEnd1)
                                    #####################################################################################
                                elif self.group2 not in self.remove:
                                    self.remove[self.group2] = "{}\t{}\t{}".format(typ, self.newStart1, self.newEnd1)
            self.alreadyCompared[self.group1] = 1
        return(self.remove)   

    def subsetRemoval(self, tempRemove, tempTyp, tempStart, tempEnd):
        """Reduces the entries in the removal hashes, so it minimizes the amount of memory used"""
        #print "\t{}\t{}\t{}\t{}".format(tempRemove, tempTyp, tempStart, tempEnd)
        self.tempTyp1, self.tempStart1, self.tempEnd1 = tempRemove.split("\t")
        if int(self.tempStart1) < int(tempStart):
            self.tempStart1 = int(tempStart)
        if int(self.tempEnd1) > int(tempEnd):
            self.tempEnd1 = int(tempEnd)
        #print "\t\t{}\t{}\t{}".format(tempTyp, self.tempStart1, self.tempEnd1)
        return("{}\t{}\t{}".format(tempTyp, self.tempStart1, self.tempEnd1))

    def groupPositions(self,seqs):
        """Finds the start and end positions of a group of alignments"""
        self.sequences = seqs
        self.positions = {}
        self.percent = {}
        self.totalLen = {}
        for self.group in self.sequences:
            self.group = str(self.group)
            for self.aln in self.sequences[self.group].split("\n"):
                self.query, self.subject, self.pid, self.len, self.go, self.other, self.qstart, self.qend, self.sstart, self.send, self.eval, self.bit, self.groupInfo = self.aln.split("\t")
                self.orginalOrder, self.orientation, self.group = self.groupInfo.split(":")
                if self.group in self.totalLen:
                    self.totalLen[self.group] += int(self.len)
                else:
                    self.totalLen[self.group] = int(self.len)
                ####################################################
                ### Find group starts and finishes
                if self.group in self.percent:
                    self.percent[self.group] += "\n{}".format(self.pid)
                else:
                    self.percent[self.group] = "{}".format(self.pid)
                if self.group in self.positions:
                    if "query" in self.positions[self.group]:
                        if int(self.qstart) < int(self.positions[self.group]["query"]["start"]):
                            self.positions[self.group]["query"]["start"] = int(self.qstart)
                        if int(self.qend) > int(self.positions[self.group]["query"]["end"]):
                            self.positions[self.group]["query"]["end"] = int(self.qend)
                    else:
                        self.positions[self.group]["query"] = {}
                        self.positions[self.group]["query"]["start"] = int(self.qstart)
                        self.positions[self.group]["query"]["end"] = int(self.qend)
                    if self.orientation == "-":
                        if "subject" in self.positions[self.group]:
                            if int(self.sstart) > int(self.positions[self.group]["subject"]["end"]):
                                self.positions[self.group]["subject"]["end"] = int(self.sstart)
                            if int(self.send) < int(self.positions[self.group]["subject"]["start"]):
                                self.positions[self.group]["subject"]["start"] = int(self.send)
                        else:
                            self.positions[self.group]["subject"] = {}
                            self.positions[self.group]["subject"]["start"] = self.send
                            self.positions[self.group]["subject"]["end"] = self.sstart
                    else:
                        if "subject" in self.positions[self.group]:
                            if int(self.sstart) < int(self.positions[self.group]["subject"]["start"]):
                                self.positions[self.group]["subject"]["start"] = int(self.sstart)
                            if int(self.send) > int(self.positions[self.group]["subject"]["end"]):
                                self.positions[self.group]["subject"]["end"] = int(self.send)
                        else:
                            self.positions[self.group]["subject"] = {}
                            self.positions[self.group]["subject"]["start"] = self.sstart
                            self.positions[self.group]["subject"]["end"] = self.send
                else:
                    self.positions[self.group] = {}
                    self.positions[self.group]["query"] =  {}
                    self.positions[self.group]["query"]["start"] = self.qstart
                    self.positions[self.group]["query"]["end"] = self.qend
                    self.positions[self.group]["subject"] = {}
                    self.positions[self.group]["subject"]["start"] = self.sstart
                    self.positions[self.group]["subject"]["end"] = self.send
                    if self.orientation == "-":
                        self.positions[self.group]["subject"]["start"] = self.send
                        self.positions[self.group]["subject"]["end"] = self.sstart
        return(self.positions,self.percent,self.totalLen)

    def returnPID(self, ar):
        """Returns the average percent of a list/array"""
        self.pid = 0
        self.pids = ar.split("\n")
        if len(self.pids) == 0:
            return (self.pid)
        for self.pi in self.pids:
            self.pid += float(self.pi)
        return(self.pid/(len(self.pids)))

    def windowScore(self, w, a, t):
        """Finds the scores for both groups for a window by iterating through list of sequences and identifying overlapping regions"""
        self.windowStart, self.windowEnd = w.split("\t")
        self.alignments = a.split("\n")
        #sys.stderr.write("##{}\t{}\t{}\n{}\n".format(self.windowStart, self.windowEnd, t, self.alignments))
        self.score = 0
        self.LengthT = 0
        self.pids = []
        for self.aln in self.alignments:
            self.query, self.subject, self.pid, self.len, self.go, self.other, self.qstart, self.qend, self.sstart, self.send, self.eval, self.bit, self.groupInfo = self.aln.split("\t")
            self.start = self.qstart
            self.end = self.qend
            if str(t) == "subject":
                self.orginalOrder, self.orientation, self.group = self.groupInfo.split(":")
                self.start = self.sstart
                self.end = self.send
                if self.orientation == "-":
                    self.start = self.send
                    self.end = self.sstart
            self.overlapType, self.overlapLength = GeneralOverlap_v1.Overlap(self.windowStart, self.windowEnd, self.start, self.end)
            if str(self.overlapType) == "NA":
                continue
            else:
                self.pids.append(self.pid)
                self.LengthT += int(self.overlapLength)
        if len(self.pids) > 0:                    
            self.averagePID = self.returnPID("\n".join(self.pids))
        else:
            self.averagePID = 0
        self.score = float(self.averagePID) * float(self.LengthT)
        return(self.score)

    def windowCutter(self, seqswc, typwc, gws1, gwe1, gws2, gwe2, g1, g2):
        """Finds the position in an overlapping region where to cut"""
        self.groupWindowStart1 = int(gws1)
        self.groupWindowEnd1 = int(gwe1)
        self.groupWindowStart2 = int(gws2)
        self.groupWindowEnd2 = int(gwe2)
        self.sequences = seqswc
        self.seqType = typwc
        self.group1 = str(g1)
        self.group2 = str(g2)
        ########################
        ### Diagram of overlap
        ####             group 1
        ####      s1 ------------------- e1
        ####   s2 ------------- e2
        ####          group2
        ###################################################
        ###Split overlapping edge windows in half until one edge goes to the left and right
        #sys.stderr.write("!!!\t{}\t{}\t{}\t{}\n".format(self.groupWindowStart1, self.groupWindowEnd1, self.groupWindowStart2, self.groupWindowEnd2))
        #sys.stderr.write("!!\tStart: {}\t End: {}\n".format(self.groupWindowStart1, self.groupWindowEnd2))
        self.wCStart = int(self.groupWindowStart1)
        self.wCEnd = int(self.groupWindowEnd2)
        self.distance = int((self.wCEnd - self.wCStart + 1)/2)
        self.wCStartEnd = self.wCStart + self.distance
        self.wCEndStart = self.wCEnd - self.distance
        self.dWCStart = self.wCStartEnd - self.wCStart + 1
        self.dWCEnd = self.wCEnd - self.wCEndStart + 1
        self.startResolved = "NA"
        self.endResolved = "NA"
        #sys.stderr.write("!#\tStartEnd: {}\t EndStart: {}\t{}\t{}\n".format(self.wCStartEnd, self.wCEndStart, self.dWCStart, self.dWCEnd))
        while self.dWCStart >= int(args.minWinSize) and self.dWCEnd >= int(args.minWinSize):
            if self.startResolved != "NA" and self.endResolved != "NA":
                break
            if self.startResolved == "NA":
                self.score1a = self.windowScore("{}\t{}".format(self.wCStart, self.wCStartEnd), self.sequences[self.group1], self.seqType)
                self.score2b = self.windowScore("{}\t{}".format(self.wCStart, self.wCStartEnd), self.sequences[self.group2], self.seqType) 
                if float(self.score2b) > float(self.score1a):
                    self.startResolved = "yes"
                else:
                    self.distance1 = int((self.wCStartEnd - self.wCStart + 1)/2)
                    self.wCStartEnd = self.wCStart + self.distance1
                    self.dWCStart = self.wCStartEnd - self.wCStart + 1
            if self.endResolved == "NA":
                self.score1b = self.windowScore("{}\t{}".format(self.wCEndStart, self.wCEnd), self.sequences[self.group1], self.seqType)
                self.score2a = self.windowScore("{}\t{}".format(self.wCEndStart, self.wCEnd), self.sequences[self.group2], self.seqType)
                if float(self.score1b) > float(self.score2a):
                    self.endResolved = "yes"
                else:
                    self.distance2 = int((self.wCEnd - self.wCEndStart + 1)/2)
                    self.wCEndStart = self.wCEnd - self.distance2
                    self.dWCEnd = self.wCEnd - self.wCEndStart + 1
        #    sys.stderr.write("!$\t\t{}\t{}\n".format(self.startResolved, self.endResolved))
        #    sys.stderr.write("!@\t\tStartEnd: {}\t EndStart: {}\t{}\t{}\n".format(self.wCStartEnd, self.wCEndStart, self.dWCStart, self.dWCEnd))
        #    sys.stderr.write("!\t\tScore1a: {}\tScore1b: {}\t Score2a: {}\t Score2b: {}\n".format(self.score1a, self.score1b, self.score2a, self.score2b))
        ###################################################
        ###################################################
        self.leftFinalBreak = "NA"
        self.rightFinalBreak = "NA"
        if self.startResolved == "yes" and self.endResolved == "yes":  ###Both ends were resolved to different scaffolds
            #sys.stderr.write("Resolved:\t{}\t{}\n".format(self.startResolved, self.endResolved))
            if int(self.wCStartEnd) == self.wCStart + self.distance and int(self.wCEndStart) == self.wCEnd - self.distance: ###Each gets half of the overlap
                self.rightFinalBreak = self.wCStart + self.distance
                self.leftFinalBreak = self.wCEnd - self.distance
                #sys.stderr.write("!!!\t{}\t{}\t{}\t{}\n".format(self.groupWindowStart1, self.groupWindowEnd1, self.groupWindowStart2, self.groupWindowEnd2))
                #sys.stderr.write("Type{} \t{}\t{}\t{}\t{}\t{}\t{}\n".format("1",self.score1a, self.score2b, self.score1b, self.score2a, self.wCStartEnd, self.wCEndStart))
                #sys.stderr.write("Final:\t{}\t{}\t{}\t{}\n".format(self.rightFinalBreak, self.groupWindowEnd1, self.groupWindowStart2, self.leftFinalBreak))
            elif int(self.wCStartEnd) == self.wCStart + self.distance: ###The start goes to the second scaffold overlap, but needs to steal from the end
                self.leftFinalBreak = self.wCEndStart
                self.rightFinalBreak = self.wCEndStart + 1
                #sys.stderr.write("!!!\t{}\t{}\t{}\t{}\n".format(self.groupWindowStart1, self.groupWindowEnd1, self.groupWindowStart2, self.groupWindowEnd2))
                #sys.stderr.write("Type{} \t{}\t{}\t{}\t{}\t{}\t{}\n".format("2",self.score1a, self.score2b, self.score1b, self.score2a, self.wCStartEnd, self.wCEndStart))
                #sys.stderr.write("Final:\t{}\t{}\t{}\t{}\n".format(self.rightFinalBreak, self.groupWindowEnd1, self.groupWindowStart2, self.leftFinalBreak))
            elif int(self.wCEndStart) == self.wCEnd - self.distance:   ###The end goes to the first scaffold overlap, but needs to steal from the beginning 
                self.leftFinalBreak = self.wCStartEnd
                self.rightFinalBreak = self.wCStartEnd + 1
                #sys.stderr.write("!!!\t{}\t{}\t{}\t{}\n".format(self.groupWindowStart1, self.groupWindowEnd1, self.groupWindowStart2, self.groupWindowEnd2))
                #sys.stderr.write("Type{} \t{}\t{}\t{}\t{}\t{}\t{}\n".format("3",self.score1a, self.score2b, self.score1b, self.score2a, self.wCStartEnd, self.wCEndStart))
                #sys.stderr.write("Final:\t{}\t{}\t{}\t{}\n".format(self.rightFinalBreak, self.groupWindowEnd1, self.groupWindowStart2, self.leftFinalBreak))
            else:                                                      ###Neither end went to either scaffold overlap (likely ambiguous), cuts at non-ambiguous
                self.leftFinalBreak = self.wCStartEnd
                self.rightFinalBreak = self.wCEndStart
                #sys.stderr.write("!!!\t{}\t{}\t{}\t{}\n".format(self.groupWindowStart1, self.groupWindowEnd1, self.groupWindowStart2, self.groupWindowEnd2))
                #sys.stderr.write("Type{} \t{}\t{}\t{}\t{}\t{}\t{}\n".format("4",self.score1a, self.score2b, self.score1b, self.score2a, self.wCStartEnd, self.wCEndStart))
                #sys.stderr.write("Final: {}\t{}\t{}\t{}\n".format(self.rightFinalBreak, self.groupWindowEnd1, self.groupWindowStart2, self.leftFinalBreak))
        elif self.startResolved == "yes":                              ###Only the start was resolved, the entire overlap goes to the second scaffold
            self.leftFinalBreak = self.groupWindowEnd2
            self.rightFinalBreak = self.groupWindowEnd2 + 1
            #sys.stderr.write("!!!\t{}\t{}\t{}\t{}\n".format(self.groupWindowStart1, self.groupWindowEnd1, self.groupWindowStart2, self.groupWindowEnd2))
            #sys.stderr.write("Type{} \t{}\t{}\t{}\t{}\t{}\t{}\n".format("5",self.score1a, self.score2b, self.score1b, self.score2a, self.wCStartEnd, self.wCEndStart))
            #sys.stderr.write("Final:\t{}\t{}\t{}\t{}\n".format(self.rightFinalBreak, self.groupWindowEnd1, self.groupWindowStart2, self.leftFinalBreak))
        elif self.endResolved == "yes":                                ###Only the end was resolved, the entire overlap goes to the first scaffold
            self.leftFinalBreak = self.groupWindowStart1 - 1
            self.rightFinalBreak = self.groupWindowStart1
            #sys.stderr.write("!!!\t{}\t{}\t{}\t{}\n".format(self.groupWindowStart1, self.groupWindowEnd1, self.groupWindowStart2, self.groupWindowEnd2))
            #sys.stderr.write("Type{} \t{}\t{}\t{}\t{}\t{}\t{}\n".format("5",self.score1a, self.score2b, self.score1b, self.score2a, self.wCStartEnd, self.wCEndStart))
            #sys.stderr.write("Final:\t{}\t{}\t{}\t{}\n".format(self.rightFinalBreak, self.groupWindowEnd1, self.groupWindowStart2, self.leftFinalBreak))
        if str(self.leftFinalBreak) == "NA":
            self.leftFinalBreak = self.groupWindowStart1 - 1
        if str(self.rightFinalBreak) == "NA":
            self.rightFinalBreak = self.groupWindowEnd2 + 1
        #####################################################
        #####################################################
        return(self.rightFinalBreak, self.groupWindowEnd1, self.groupWindowStart2, self.leftFinalBreak)

    def printer(self, g, out):
        """Output the filtered lalignments in the correct format"""
        self.group = str(g)
        self.printed = out
        self.qstart = "NA"
        self.qend = "NA"
        self.sstart = "NA"
        self.send = "NA"
        self.pid = []
        self.length = 0
        self.count = 0
	for self.aln in self.printed:
            self.q, self.s, self.pi, self.len, self.go, self.oth, self.qst, self.qen, self.sst, self.sen, self.eval, self.bit, self.gInfo = self.aln.split("\t")
            self.position, self.orientation, self.group = self.gInfo.split(":")
            if str(self.qstart) == "NA" or int(self.qst) < int(self.qstart):
                self.qstart = int(self.qst)
            if str(self.qend) == "NA" or int(self.qen) > int(self.qend):
                self.qend = int(self.qen)
            if self.orientation == "-":
                self.tmp = self.sen
                self.sen = self.sst
                self.sst = self.tmp
            if str(self.sstart) == "NA" or int(self.sst) < int(self.sstart):
                self.sstart = int(self.sst)
            if str(self.send) == "NA" or int(self.sen) > int(self.send):
                self.send = int(self.sen)
            self.pid.append(self.pi)
            self.length += float(self.len)
            self.count += 1
        self.avgPerID = self.returnPID("\n".join(self.pid))
        if float(self.avgPerID) >= float(args.filtMinPi) and self.length >= int(args.filtMinLen):
            if str(args.outType) == "blast6":
	        for self.aln in self.printed:
                    print "{}".format(self.aln)
            else:
                print "{}\t{}\t{}\t{}\t{}\t{}\t{}\t{}\t{}\t{}\t{}".format(self.q, self.qstart, self.qend, self.s, self.sstart, self.send, self.orientation, self.length, self.avgPerID, self.count, self.group)

if __name__ == '__main__':
    Variables()
    open_aln = OpenFile(args.aln, "aln", args.aln, 1)
