# Supplementary material for: The sockeye salmon genome, transcriptome, and analyses identifying population defining regions of the genome
Source: PLoS One. 2020 Oct 29;15(10):e0240935. doi: 10.1371/journal.pone.0240935 (PMC7595290; doi:10.1371/journal.pone.0240935)
Supplement: S1 File — (XZ) [file pone.0240935.s010.xz › S1_File_added/GMap2Order.v1.4.py]

##########################################################
### Import Necessary Modules

import argparse                        #provides options at the command line
import sys                             #take command line arguments and uses it in the script
import gzip                            #allows gzipped files to be read
import re                              #allows regular expressions to be used
import textwrap                        #allows the use of textwrapping for long sequences
import numpy
import operator
from scipy.stats import linregress
import GeneralOverlap_v1	       #allows overlaps to be detected

##########################################################
### Command-line Arguments

parser = argparse.ArgumentParser(description="A script to output scaffolds with synteny and genetic map information")
parser.add_argument("-gen", help = "The location of the mareyMap file(s) (Aligned markers to scaffolds) Format: Linkage Group<tab>Marker(UniqueName)<tab>MaleMapcM<tab>FemaleMapcM<tab>Scaffold<tab>Position<tab>Score", nargs='+')
parser.add_argument("-aln", help = "The location of the alignment file(s) for each genome the scaffolds were aligned to (concise format)", nargs='+')
parser.add_argument("-minScore", help = "The minimum score to use for assigning linkage group, default = 40", default=40)
parser.add_argument("-minOverlap", help = "The minimum overlap in BP before extending the scaffold region, default:100", default=100)
parser.add_argument("-outlier", help = "The number of standard deviations allowed in cM position of markers, default = 1.5", default=1.5)
parser.add_argument("-synt", help = "Should scaffolds without genetic map information be printed? if so what is the minimum alignment length, default:NA", default="NA")
args = parser.parse_args()

#########################################################
###Variables
class Variables():
   markerInfo = {}     ### file <tab> marker => linkage group <tab> Male position <tab> Female position <tab> scaffold <tab> scaff position <tab> score
   scaffoldMarker = {} 
   scaffoldPosition = {}
   linkageGroups = {}
   scaffoldInfo = {}   ### group <tab> query => line1, line2, ...
   scaffolding = {}    ### scaffold => order => chromosome list (relative to scaffoldInfo dictionary)

class OpenFile():
    def __init__ (self, f, typ, i):
        """Opens a file (gzipped) accepted"""
        if re.search(".gz$", f):
            self.filename = gzip.open(f, 'rb')
        else:
            self.filename = open(f, 'r')
        if str(typ) == "aln":
            sys.stderr.write("\n\tOpened alignment file {}: {}\n".format(i, f))
            OpenAln(self.filename, i)
        if str(typ) == "gen":
            sys.stderr.write("\n\tOpened Marey map file {}: {}\n".format(i, f))
            OpenGen(self.filename, i)

class OpenGen():
    def __init__ (self, openedFile, fileNumber):
        """Opens a Marey map file"""
        self.header = openedFile.readline()
        self.LGcount = {}
        self.markerCount = {}
        for self.line in openedFile:
            if not re.search("^#", self.line) and not re.search("^LinkageGroup", self.line):
                self.line = self.line.rstrip('\n')
                self.LG, self.marker, self.pcM, self.mcM, self.scaffold, self.pos, self.score = self.line.split("\t")
                self.LGcount[self.LG] = 1
                if self.marker in self.markerCount:
                   sys.stderr.write("Found marker {}, more than once.  Please only have one instance.".format(self.marker))
                   sys.exit()
                else:
                   self.markerCount[self.marker] = 1
                Variables.markerInfo["{}\t{}".format(fileNumber, self.marker)] = "{}\t{}\t{}\t{}\t{}\t{}".format(self.LG, self.pcM, self.mcM, self.scaffold, self.pos, self.score)
                if self.scaffold in Variables.scaffoldMarker and self.scaffold != "NA":
                    Variables.scaffoldMarker[self.scaffold] += ",{}\t{}".format(fileNumber, self.marker)
                else:
                    Variables.scaffoldMarker[self.scaffold] = "{}\t{}".format(fileNumber, self.marker) 
        openedFile.close()
        sys.stderr.write("\t\t# of LG: {}\n\t\t# of markers: {}\n".format(len(self.LGcount), len(self.markerCount)))

class OrderGenetic():
    def __init__ (self):
        """Orders scaffolds based on genetic maps"""
        ###################################################################################
        ####First, all the markers from a genetic map that aligned to a single scaffold ###
        ####are isolated so that they can be analyzed separately ##########################
        ###################################################################################
        for self.scaffold in Variables.scaffoldMarker:
            self.fileSpecific = []
            self.previousFile = "NA"
            for self.markerInfo in Variables.scaffoldMarker[self.scaffold].split(","):
                self.file, self.marker = self.markerInfo.split("\t")
                if len(self.fileSpecific) == 0 or self.fileSpecific[-1].split("\t")[0] == self.file:
                    self.fileSpecific.append(self.markerInfo)
                    self.previousFile = self.file
                else:
                    self.scaffSubset(self.scaffold, self.fileSpecific, self.previousFile)
                    del self.fileSpecific[:]
                    self.fileSpecific.append(self.markerInfo)
                    self.previousFile = self.file
            self.scaffSubset(self.scaffold, self.fileSpecific, self.previousFile)

    def scaffSubset (self, scaf1, fs1, pf1):
        """Partitions the genetic map information based on the synteny information """
        self.added = 0
        if scaf1 in Variables.scaffolding:
            #sys.stderr.write("{}\t{}\t{}\n".format(scaf1, fs1, pf1))
            #############################################################
            ### Finds the markers that are within synteny blocks      ###
            for self.scaffoldOrder in Variables.scaffolding[scaf1]:
                self.subset = {}
                self.subset.clear()
                self.scaffoldInfo = "{}\t{}".format(self.scaffoldOrder, scaf1)
                #sys.stderr.write("###\t{}\n".format(self.scaffoldInfo))
                for self.subGroup in Variables.scaffolding[scaf1][self.scaffoldOrder].split(","):
                    self.file1, self.chrom1, self.line1 = self.subGroup.split("\t")
                    (self.query1, self.qstart, self.qend, self.subject, self.sstart, self.send, 
                    self.orientation, self.length, self.pid, self.alnsNumb, self.group1) = Variables.scaffoldInfo[scaf1][int(self.file1)].split(",")[int(self.line1)].split("\t")
                    #sys.stderr.write("\t{}\t{}\t{}\t{}\t{}\t{}\t{}\t{}\t{}\n".format(self.scaffoldOrder, scaf1, self.query1, self.qstart, self.qend, self.subject, self.sstart, self.send, self.group1))
                    for self.gmarker1 in fs1:
                        self.lg1, self.fpos1, self.mpos1, self.scaffold1, self.spos1, self.alnScore1 = Variables.markerInfo[self.gmarker1].split("\t")
                        if int(self.spos1) >= int(self.qstart) and int(self.spos1) <= int(self.qend):
                            self.subset[self.gmarker1] = 1
                            #sys.stderr.write("\t\t{}\t{}\t{}\t{}\t{}\t{}\n".format(self.gmarker1, self.lg1, self.fpos1, self.scaffold1, self.spos1, self.alnScore1))
                if len(self.subset.keys()) > 0:
                    #sys.stderr.write("!!{}\t{}\t{}\t{}\n".format(scaf1,self.scaffoldOrder, self.subset.keys(), pf1, "Synteny"))
                    self.stdDev("{}\t{}".format(scaf1,self.scaffoldOrder), self.subset.keys(), pf1, "Synteny")
                    self.added = 1
        else:
            ##########################################################################################
            ### If there isn't any synteny information, the scaffold is still evaluated as a whole ###
            self.stdDev(scaf1, fs1, pf1, "noSynteny")
            self.added = 1
        if int(self.added) == 0:
            ##########################################################################################
            ### If there isn't any synteny information, the scaffold is still evaluated as a whole ###
            self.stdDev(scaf1, fs1, pf1, "noSynteny")


    def stdDev (self, scaff, fs, pf, scaffStatus):
        """Finds the most common linkage group and removes outliers"""
        self.linkageGroup = {}
        self.mLG = "NA"
        ################################################################
        ### First find the most common linkage group for a scaffold ####
        for self.mI in fs:
            self.lg, self.fpos, self.mpos, self.scaffold, self.spos, self.alnScore = Variables.markerInfo[self.mI].split("\t")
            if self.alnScore != "NA" and int(self.alnScore) >= int(args.minScore):
                if self.lg not in self.linkageGroup:
                    self.linkageGroup[self.lg] = 1
                else:
                    self.linkageGroup[self.lg] += 1
        if len(self.linkageGroup) > 0:
            self.mLG = max(self.linkageGroup.iteritems(), key=operator.itemgetter(1))[0]
        self.linkageGroup.clear()
        ################################################################
        ### If a scaffold can be placed to a specific linkage group ####
        if self.mLG != "NA":
            #################################################################
            ### Find markers that are far away from the others to remove ####
            ### Also gather information to determine the orientation ########
            self.markerLGDistances = []
            self.markerScDistances = []
            for self.mI2 in fs:
                self.lg, self.fpos, self.mpos, self.scaffold, self.spos, self.alnScore = Variables.markerInfo[self.mI2].split("\t")
                if self.lg == self.mLG and (self.alnScore) >= int(args.minScore):
                    self.markerLGDistances.append(float(self.fpos))
                    self.markerScDistances.append(int(self.spos))
            if len(self.markerLGDistances) > 2:
                #############################################################
                ### Remove outliers #########################################
                self.std1 = numpy.std(self.markerLGDistances, axis=0)
                self.avg1 = numpy.mean(self.markerLGDistances, axis=0)
                self.keep = numpy.where(numpy.logical_and(numpy.array(self.markerLGDistances) >= float(self.avg1) - float(self.std1) * float(args.outlier), numpy.array(self.markerLGDistances) <= float(self.avg1) + float(self.std1) * float(args.outlier)))
                self.newMarkerLGDistances = [self.markerLGDistances[i] for i in self.keep[0].tolist()]
                self.newMarkerScDistances = [self.markerScDistances[i] for i in self.keep[0].tolist()]
                if len(self.newMarkerLGDistances) > 1:
                    self.avg2 = numpy.mean(self.newMarkerLGDistances, axis=0)
                    self.std2 = numpy.std(self.newMarkerLGDistances, axis=0)
                    if float(self.std2) != 0:
                        self.slope, self.intercept, self.r_value, self.p_value, self.std_err = linregress(self.newMarkerLGDistances, self.newMarkerScDistances)
                    else:
                        self.slope = "nan"
                    #sys.stderr.write("Warning:{}\t{}\t{}\t{}\t{}\t{}\t{}\n".format(self.std1, self.std2, self.avg1, self.avg2, self.slope, self.newMarkerLGDistances, self.newMarkerScDistances))
                    self.slopeFin = "NA"
                    if self.slope != "nan" and float(self.slope) < 0:
                       self.slopeFin = "-"
                    elif self.slope != "nan" and float(self.slope) > 0:
                       self.slopeFin = "+"
                elif len(self.newMarkerLGDistances) == 1:
                    self.avg2 = self.newMarkerLGDistances[0]
                    self.slopeFin = "NA"
                if scaff in Variables.scaffoldPosition:
                    Variables.scaffoldPosition[scaff][int(pf)] = "{}\t{}\t{}".format(self.mLG, self.avg2, self.slopeFin)
                else:
                    Variables.scaffoldPosition[scaff] = {}
                    Variables.scaffoldPosition[scaff][int(pf)] = "{}\t{}\t{}".format(self.mLG, self.avg2, self.slopeFin)
            elif len(self.markerLGDistances) == 2:
                self.avg1 = numpy.mean(self.markerLGDistances, axis=0)
                self.std1 = numpy.std(self.markerLGDistances, axis=0)
                if float(self.std1) != 0:
                    self.slope, self.intercept, self.r_value, self.p_value, self.std_err = linregress(self.markerLGDistances, self.markerScDistances)
                else:
                    self.slope = "nan"
                #sys.stderr.write("Warning:{}\t{}\t{}\t{}\t{}\n".format(self.std1, self.avg1, self.slope, self.markerLGDistances, self.markerScDistances))
                self.slopeFin = "NA"
                if self.slope != "nan" and float(self.slope) < 0:
                    self.slopeFin = "-"
                elif self.slope != "nan" and float(self.slope) > 0:
                    self.slopeFin = "+"
                if scaff in Variables.scaffoldPosition:
                    Variables.scaffoldPosition[scaff][int(pf)] = "{}\t{}\t{}".format(self.mLG, self.avg1, self.slopeFin)
                else:
                    Variables.scaffoldPosition[scaff] = {}
                    Variables.scaffoldPosition[scaff][int(pf)] = "{}\t{}\t{}".format(self.mLG, self.avg1, self.slopeFin)
            elif len(self.markerLGDistances) == 1:
                if scaff in Variables.scaffoldPosition:
                    Variables.scaffoldPosition[scaff][int(pf)] = "{}\t{}\t{}".format(self.mLG, self.markerLGDistances[0], "NA")
                else:
                    Variables.scaffoldPosition[scaff] = {}
                    Variables.scaffoldPosition[scaff][int(pf)] = "{}\t{}\t{}".format(self.mLG, self.markerLGDistances[0], "NA")


class OpenAln():
    def __init__ (self, openedFile, fileNumber):
        """Opens an alignment file produced by the script BestQuery.v.1.2.py after filtering blast format 6 alignment file"""
        self.alignmentLength = 0
        self.numberAlignments = 0
        self.totalPID = 0
        for self.line in openedFile:
            if not re.search("^#", self.line):
                self.line = self.line.rstrip('\n')
                self.query, self.qstart, self.qend, self.subject, self.sstart, self.send, self.orientation, self.length1, self.pid, self.alnsNumber, self.group = self.line.split("\t")
                self.numberAlignments += 1
                self.alignmentLength += float(self.length1)
                self.totalPID += float(self.pid)
                if re.search("^NC_", self.subject):
                    if self.query in Variables.scaffoldInfo:
                        if fileNumber in Variables.scaffoldInfo[self.query]:
                            Variables.scaffoldInfo[self.query][fileNumber] += ",{}".format(self.line)
                        else:
                            Variables.scaffoldInfo[self.query][fileNumber] = "{}".format(self.line)
                    else:
                        Variables.scaffoldInfo[self.query] = {}
                        Variables.scaffoldInfo[self.query][fileNumber] = "{}".format(self.line)
        openedFile.close()
        sys.stderr.write("\t\tFound: {} alignments, \n\t\tTotal alignment length: {}\n\t\tAverage percent identity: {}\n".format(self.numberAlignments, self.alignmentLength, float(self.totalPID)/self.numberAlignments))

class ExtendOverlap():
    def __init__ (self):
        """Extend the overlap of scaffolds to include regions not originally found in one overlap/file, but found in the others"""
        for self.query in Variables.scaffoldInfo:
            self.overlaps = {} ### file <tab> chrom <tab> line => file<tab>chrom, file<tab>chrom, ..
                               ### file <tab> chrom <tab> line => NA
            self.overlaps.clear()
            ###################################################
            #### First all overlaps are found for a query. ####
            #### If there are multiple overlapping regions ####
            #### in a file they are split into groups      ####
            ###################################################
            #if self.query == "scaffold_11":
            #    sys.stderr.write("{}\n".format(self.query))
            for self.file1 in Variables.scaffoldInfo[self.query]:
                self.line_count = 0
                for self.line1 in Variables.scaffoldInfo[self.query][self.file1].split(","):
                    (self.query1, self.qstart1, self.qend1, self.subject1, self.sstart1, self.send1, self.orientation1, 
                    self.length1, self.pid1, self.alnsNumber1, self.group1) = self.line1.split("\t")
                    #if self.query == "scaffold_11":
                    #    sys.stderr.write("\t{}\t{}\t{}\t{}\n".format(self.file1, self.query1, self.qstart1, self.qend1))
                    if len(self.overlaps) == 0:
                        self.overlaps[len(self.overlaps)] = "{}\t{}\t{}".format(self.file1, self.subject1, self.line_count)
                    else:
                        self.best = {}
                        self.conflict = {}
                        for self.cnt in self.overlaps:
                            #sys.stderr.write("\t\t{}\t{}\n".format(self.cnt, self.overlaps[self.cnt]))
                            for self.sub in self.overlaps[self.cnt].split(","):
                                self.file2, self.sub2, self.line2 = self.sub.split("\t")
                                #sys.stderr.write("\t\t\t{}\n".format(Variables.scaffoldInfo[self.query][int(self.file2)].split(",")[int(self.line2)]))
                                (self.query2, self.qstart2, self.qend2, self.subject2, self.sstart2, self.send2, self.orientation2,
                                self.length2, self.pid2, self.alnsNumber2, self.group2) = Variables.scaffoldInfo[self.query][int(self.file2)].split(",")[int(self.line2)].split("\t")
                                if int(self.file1) == int(self.file2) and str(self.subject1) != str(self.subject2):
                                    self.conflict[self.cnt] = "NA"
                                elif int(self.file1) == int(self.file2) and str(self.subject1) == str(self.subject2):
                                    self.best[self.cnt] = "Use" 
                                elif int(self.file1) != int(self.file2):
                                    self.overlapType, self.overlapLength = GeneralOverlap_v1.Overlap(self.qstart1, self.qend1, self.qstart2, self.qend2)
                                    if self.overlapType != "NA":
                                        if self.cnt in self.best:
                                            if self.best[self.cnt] != "Use" and float(self.best[self.cnt]) < float(self.overlapLength):
                                                self.best[self.cnt] = self.overlapLength
                                        else:
                                            self.best[self.cnt] = self.overlapLength
                        self.finBest = "NA"
                        self.finCnt = "NA"
                        #if self.query == "scaffold_11":
                        #   sys.stderr.write("\t\t{}\n\t\t{}\n\t\t{}\n".format(self.best, self.conflict, self.overlaps))
                        for self.cn in self.best:
                            if str(self.best[self.cn]) == "Use" and self.cn not in self.conflict:
                                self.finBest = self.best[self.cn]
                                self.finCnt = self.cn
                            elif self.cn not in self.conflict and str(self.finBest) != "Use" and (self.finBest == "NA" or float(self.best[self.cn]) > float(self.finBest)):
                                self.finBest = self.best[self.cn]
                                self.finCnt = self.cn
                        #if self.query == "scaffold_11":
                        #   sys.stderr.write("\t\t{}\t{}\n".format(self.finBest, self.finCnt))
                        if self.finCnt != "NA":
                            self.overlaps[self.finCnt] += ",{}\t{}\t{}".format(self.file1, self.subject1, self.line_count)
                        else:
                            self.overlaps[len(self.overlaps)] = "{}\t{}\t{}".format(self.file1, self.subject1, self.line_count)
                        #if self.query == "scaffold_11":
                        #    sys.stderr.write("\t\t{}\n\t\t{}\n\t\t{}\n".format(self.best, self.conflict, self.overlaps))
                        self.best.clear()
                        self.conflict.clear()
                    self.line_count += 1
            #####################################################
            ###Check to see if any groups can be consolidated ###
            self.newOverlaps = self.Consolidation(self.overlaps, self.query)            
            #############################################
            ###Adding the temporary overlaps to perm. ###
            #############################################
            for self.qcFinal in self.newOverlaps:
                self.ord = self.qcFinal
                self.scaffold = self.query
                if self.scaffold in Variables.scaffolding:
                    Variables.scaffolding[self.scaffold][self.ord] = self.newOverlaps[self.qcFinal]
                else:
                    Variables.scaffolding[self.scaffold] = {}
                    Variables.scaffolding[self.scaffold][self.ord] = self.newOverlaps[self.qcFinal]

    def Consolidation (self, over, sc):
        """An iterative search for overlapping groups that terminates once none are found"""
        self.used = {}
        self.best1 = {}
        self.conflict1 = {}
        for self.order1 in over:
            self.used[self.order1] = "NA"
            for self.order2 in over:
                if self.order2 not in self.used:
                    for self.sub1 in over[self.order1].split(","):
                        self.file1, self.subj1, self.line1 = self.sub1.split("\t")
                        (self.query1, self.qstart1, self.qend1, self.subject1, self.sstart1, self.send1, self.orientation1,
                        self.length1, self.pid1, self.alnsNumber1, self.group1) = Variables.scaffoldInfo[sc][int(self.file1)].split(",")[int(self.line1)].split("\t")
                        for self.sub2 in over[self.order2].split(","):
                            self.file2, self.subj2, self.line2 = self.sub2.split("\t")
                            (self.query2, self.qstart2, self.qend2, self.subject2, self.sstart2, self.send2, self.orientation2,
                            self.length2, self.pid2, self.alnsNumber2, self.group2) = Variables.scaffoldInfo[sc][int(self.file2)].split(",")[int(self.line2)].split("\t")
                            if int(self.file1) == int(self.file2) and str(self.subject1) != str(self.subject2):
                                self.conflict1["{}\t{}".format(self.order1, self.order2)] = "NA"
                            elif int(self.file1) == int(self.file2) and str(self.subject1) == str(self.subject2):
                                self.best1["{}\t{}".format(self.order1, self.order2)] = "Use" 
                            elif int(self.file1) != int(self.file2):
                                self.overlapType, self.overlapLength = GeneralOverlap_v1.Overlap(self.qstart1, self.qend1, self.qstart2, self.qend2)
                                if self.overlapType != "NA":
                                    if "{}\t{}".format(self.order1, self.order2) in self.best1:
                                        if self.best1["{}\t{}".format(self.order1, self.order2)] != "Use" and float(self.best1["{}\t{}".format(self.order1, self.order2)]) < float(self.overlapLength):
                                            self.best1["{}\t{}".format(self.order1, self.order2)] = self.overlapLength
                                    else:
                                        self.best1["{}\t{}".format(self.order1, self.order2)] = self.overlapLength
        self.finBest1 = "NA"
        self.finCnt1 = "NA"
        #if sc == "scaffold_11":
        #    sys.stderr.write("\t\t{}\n\t\t{}\n\t\t{}\n".format(self.best1, self.conflict1, self.overlaps))
        for self.cn1 in self.best1:
            if str(self.best1[self.cn1]) == "Use" and self.cn1 not in self.conflict1:
                self.finBest1 = self.best1[self.cn1]
                self.finCnt1 = self.cn1
            elif self.cn1 not in self.conflict1 and str(self.finBest1) != "Use" and (self.finBest1 == "NA" or float(self.best1[self.cn1]) > float(self.finBest1)):
                self.finBest1 = self.best1[self.cn1]
                self.finCnt1 = self.cn1
        if self.finBest1 != "NA":
            #sys.stderr.write("\t{}\n".format(self.finCnt1))
            self.first, self.second = self.finCnt1.split("\t")
            over[int(self.first)] += ",{}".format(over[int(self.second)])
            del over[int(self.second)]
            return self.Consolidation(over, sc)
        else:
            return(over)

class Output():
    def __init__ (self):
        """Outputs the scaffolds with relative genetic map information"""
        ##################################################################
        ### Check for scaffolds that are already represented #############
        self.redundant = {}
        self.scaffoldingUsed = {}
        for self.scaffoldInfo in Variables.scaffoldPosition:
            self.scaffold = self.scaffoldInfo
            self.order = "NA"
            if len(self.scaffoldInfo.split("\t")) > 1:
                self.scaffold = self.scaffoldInfo.split("\t")[0]
                self.order = int(self.scaffoldInfo.split("\t")[1])
            self.synteny = "NA"
            if self.scaffold in Variables.scaffolding and self.order in Variables.scaffolding[self.scaffold] and str(self.order) != "NA":
                self.synteny = "Yes"
            #sys.stderr.write("\t{}\t{}\t{}\n".format(self.scaffold, self.order, self.synteny))
            if self.scaffold in self.redundant:
                self.redundant[self.scaffold] += ",{}\t{}".format(self.order, self.synteny) 
            else:
                self.redundant[self.scaffold] = "{}\t{}".format(self.order, self.synteny)
        ##################################################################
        ### Remove unnecessary ones ######################################
        for self.scaf in self.redundant:
            if len(self.redundant[self.scaf].split(",")) > 1:
                #sys.stderr.write("\t{}\n".format(self.scaf))
                self.remove = "NA"
                self.positions = []
                for self.index, self.typeInfo in enumerate(self.redundant[self.scaf].split(",")):
                    if self.typeInfo.split("\t")[1] == "NA":
                        self.remove = "Yes"
                    else:
                        self.positions.append(self.index)
                #sys.stderr.write("\t\t{}\tRemove:{}\t{}\n".format(self.redundant[self.scaf], self.remove, self.positions))
                if self.remove == "Yes" and len(self.positions) == 1:
                    self.toAdd = self.redundant[self.scaf].split(",")[self.positions[0]].split("\t")[0]
                    for self.pos in Variables.scaffoldPosition[self.scaf]:
                        Variables.scaffoldPosition["{}\t{}".format(self.scaf, self.toAdd)][self.pos] = Variables.scaffoldPosition[self.scaf][self.pos]
                    del Variables.scaffoldPosition[self.scaf]
        ##################################################################
        ### Outputs the scaffolds if they have genetic map information ###
        #sys.stderr.write("\t{}\n\n".format(Variables.scaffolding))
        for self.scaffoldInfo in Variables.scaffoldPosition:
            #print self.scaffoldInfo
            #sys.stderr.write("\t{}\t{}\n".format(self.scaffoldInfo, Variables.scaffoldPosition[self.scaffoldInfo]))
            self.scaffold = self.scaffoldInfo
            self.order = "NA"
            if len(self.scaffoldInfo.split("\t")) > 1:
                self.scaffold = self.scaffoldInfo.split("\t")[0]
                self.order = int(self.scaffoldInfo.split("\t")[1])
            #else:
            #    continue
            self.line = []
            del self.line[:]
            ##############################################################
            ### First the genetic maps are output ########################
            for self.index, self.fileInfo in enumerate(args.gen):
                if int(self.index) in Variables.scaffoldPosition[self.scaffoldInfo]:
                    self.LG, self.pos, self.orientation = Variables.scaffoldPosition[self.scaffoldInfo][int(self.index)].split("\t")
                    self.line.append("{}".format(Variables.scaffoldPosition[self.scaffoldInfo][int(self.index)]))
                else:
                    self.line.append("{}\t{}\t{}".format("", "", ""))
            ################################################################
            ### Next the synteny information is output #####################
            if self.scaffold in Variables.scaffolding and self.order in Variables.scaffolding[self.scaffold] and str(self.order) != "NA":
                #sys.stderr.write("\t{}\t{}\n".format(self.scaffold, self.order))
                for self.index2, self.fileInfo2 in enumerate(args.aln):
                    self.used = 0
                    self.multiple = "NA"
                    for self.subGroup in Variables.scaffolding[self.scaffold][self.order].split(","):
                        self.file1, self.chrom1, self.line1 = self.subGroup.split("\t")
                        if int(self.index2) == int(self.file1):
                            (self.query1, self.qstart, self.qend, self.subject, self.sstart, self.send, 
                            self.orientation, self.length, self.pid, self.alnsNumb, self.group1) = Variables.scaffoldInfo[self.scaffold][int(self.file1)].split(",")[int(self.line1)].split("\t")
                            self.used = 1
                            if self.multiple == "NA":
                                self.multiple = "{}\t{}\t{}\t{}\t{}\t{}".format(self.subject, self.sstart, self.send, self.qstart, self.qend, self.orientation)
                            else:
                                self.multipleArray = self.multiple.split("\t")
                                self.multipleArray[1] += ",{}".format(self.sstart)
                                self.multipleArray[2] += ",{}".format(self.send)
                                self.multipleArray[3] += ",{}".format(self.qstart)
                                self.multipleArray[4] += ",{}".format(self.qend)
                                self.multipleArray[5] += ",{}".format(self.orientation)
                                self.multiple = "\t".join(self.multipleArray)
                    #self.line.append(Variables.scaffolding[self.scaffoldInfo])
                    if self.used == 0:
                        self.line.append("{}\t{}\t{}\t{}\t{}\t{}".format("","","","","",""))
                    else:
                        self.line.append("{}".format(self.multiple))
                        if self.scaffold in self.scaffoldingUsed:
                            self.scaffoldingUsed[self.scaffold][self.order] = 1
                        else:
                            self.scaffoldingUsed[self.scaffold] = {}
                            self.scaffoldingUsed[self.scaffold][self.order] = 1
                        #self.line.append("{}\t{}\t{}\t{}\t{}\t{}".format(self.subject, self.sstart, self.send, self.qstart, self.qend, self.orientation))
            print "{}\t{}".format(self.scaffold, "\t".join(self.line))
        if str(args.synt) != "NA":
            for self.scaffold in Variables.scaffolding:
                for self.order in Variables.scaffolding[self.scaffold]:
                    if self.scaffold not in self.scaffoldingUsed or self.order not in self.scaffoldingUsed[self.scaffold]:
                        self.line = []
                        del self.line[:]
                        for self.index, self.fileInfo in enumerate(args.gen):
                            self.line.append("{}\t{}\t{}".format("", "", ""))
                        self.max = 0
                        for self.index1, self.fileInfo1 in enumerate(args.aln):
                            self.used = 0
                            self.multiple = "NA"
                            for self.subGroup in Variables.scaffolding[self.scaffold][self.order].split(","):
                                self.file1, self.chrom1, self.line1 = self.subGroup.split("\t")
                                if int(self.index1) == int(self.file1):
                                    self.used = 1
                                    (self.query1, self.qstart, self.qend, self.subject, self.sstart, self.send, 
                                    self.orientation, self.length, self.pid, self.alnsNumb, self.group1) = Variables.scaffoldInfo[self.scaffold][int(self.file1)].split(",")[int(self.line1)].split("\t")
                                    if float(self.length) >  float(self.max):
                                        self.max = self.length
                                    if self.multiple == "NA":
                                        self.multiple = "{}\t{}\t{}\t{}\t{}\t{}".format(self.subject, self.sstart, self.send, self.qstart, self.qend, self.orientation)
                                    else:
                                        self.multipleArray = self.multiple.split("\t")
                                        self.multipleArray[1] += ",{}".format(self.sstart)
                                        self.multipleArray[2] += ",{}".format(self.send)
                                        self.multipleArray[3] += ",{}".format(self.qstart)
                                        self.multipleArray[4] += ",{}".format(self.qend)
                                        self.multipleArray[5] += ",{}".format(self.orientation)
                                        self.multiple = "\t".join(self.multipleArray)
                            if self.used == 0:
                                self.line.append("{}\t{}\t{}\t{}\t{}\t{}".format("","","","","",""))
                            else:
                                self.line.append("{}".format(self.multiple))
                        if float(self.max) >= float(args.synt):
                            print "{}\t{}".format(self.scaffold, "\t".join(self.line))               

if __name__ == '__main__':
    Variables()
    for index, alignmentFile in enumerate(args.aln):
        open_aln = OpenFile(alignmentFile, "aln", int(index))
    ExtendOverlap()
    for index, mareyMap in enumerate(args.gen):
        open_gen = OpenFile(mareyMap, "gen", int(index))
    OrderGenetic()
    Output()
