# Supplementary material for: The sockeye salmon genome, transcriptome, and analyses identifying population defining regions of the genome
Source: PLoS One. 2020 Oct 29;15(10):e0240935. doi: 10.1371/journal.pone.0240935 (PMC7595290; doi:10.1371/journal.pone.0240935)
Supplement: S1 File — (XZ) [file pone.0240935.s010.xz › S1_File_added/checkChrom.V0.1.py]

##########################################################
### Import Necessary Modules

import argparse                        #provides options at the command line
import sys                             #take command line arguments and uses it in the script
import gzip                            #allows gzipped files to be read
import re                              #allows regular expressions to be used
import textwrap                        #allows the use of textwrapping for long sequences

##########################################################
### Command-line Arguments

parser = argparse.ArgumentParser(description="A script to look at alignments of ordered scaffolds")
parser.add_argument("-tab", help = "The tab-delimited file with ordered scaffolds (No header)", default=sys.stdin, required=True)
parser.add_argument("-alnF", help = "The alignment file filtered for linearity (produced by General_linear_filter_fmt6.v1.1.py)", default=sys.stdin, required=True)
parser.add_argument("-fai1", help = "The location of faidx indexed for the scaffolds", default=sys.stdin, required=True)
parser.add_argument("-fai2", help = "The location of faidx indexed for the reference", default=sys.stdin, required=True)
parser.add_argument("-sPos", help = "The position of the scaffold name in the tab-delimited file, default: 0 (zero is the start)", default=0)
parser.add_argument("-chrPos", help = "The position of the chromosome to compare against in the tab-delimited file, default: 1", default=1)
parser.add_argument("-bpPos", help = "The position of the base-pair information in the tab-delimited file (assumes the next column is end bp), default: 2", default=2)
parser.add_argument("-add", help = "Add scaffold name info to end of sPos, default = NA", default="NA")
parser.add_argument("-orient", help = "Orient the scaffolds so it looks like a strait line, default: no, option: yes, opp", default="no")
args = parser.parse_args()

#########################################################
###Variables
class Variables():
    scaffolds = {}
    scaffoldOrder = {}
    scaffoldSizes = {}
    chromosomePos = {}

class OpenFile():
    def __init__ (self, f, typ, occ):
        """Opens a file (gzipped) accepted"""
        if re.search(".gz$", f):
            self.filename = gzip.open(f, 'rb')
        else:
            self.filename = open(f, 'r')
        if str(typ) == "aln":
            sys.stderr.write("\n\tOpened alignment file: {}\n".format(occ))
            OpenAln(self.filename,occ)
        elif str(typ) == "fai":
            sys.stderr.write("\n\tOpened index file: {}\n".format(occ))
            OpenFai(self.filename,occ)
        elif str(typ) == "tab":
            sys.stderr.write("\n\tOpened tab-delimited scaffold order: {}\n".format(occ))
            OpenTab(self.filename,occ)

class OpenFai():
    def __init__ (self,f,o):
        """Opens fai file and returns scaffold and read lengths to a global variable"""
        self.scaffCount = 0
        self.length = 0
        self.chromPos = 0
        for self.line in f:
            self.line = self.line.rstrip('\n')
            self.scaff, self.len = self.line.split("\t")[0:2]
            Variables.scaffoldSizes[self.scaff] = self.len
            if re.search("NC_", self.scaff):
                Variables.chromosomePos[self.scaff] = self.chromPos
                self.chromPos += 1
            self.scaffCount += 1
            self.length += int(self.len)
        f.close()
        sys.stderr.write("\tFai file: {}\n".format(o))
        sys.stderr.write("\t# Seqs: {}\n".format(self.scaffCount))
        sys.stderr.write("\tAvgLength: {}\n\n".format(float(self.length)/self.scaffCount))

class OpenTab():
    def __init__ (self,f,o):
        """Opens an tab-delimited file with the scaffold order information"""
        self.numberofScaffolds = 0
        self.totalLength = 0
        for self.line in f:
            self.line = self.line.rstrip("\n")
            self.info = self.line.split("\t")
            self.scaffold = self.info[int(args.sPos)]
            if str(args.add) != "NA":
                self.scaffold += "{}".format(args.add)
            self.chrom = self.info[int(args.chrPos)]
            self.strBP = self.info[int(args.bpPos)]
            self.endBP = self.info[int(args.bpPos) + 1]
            if self.scaffold in Variables.scaffoldSizes:
                self.totalLength += int(Variables.scaffoldSizes[self.scaffold])
            Variables.scaffoldOrder[self.scaffold] = self.numberofScaffolds
            self.numberofScaffolds += 1
            if self.scaffold in Variables.scaffolds:
                sys.stderr.write("\tWarning: Found duplicate scaffold, only the most recent will be retained: {}\n".format(self.scaffold))
            Variables.scaffolds[self.scaffold] = "{}:@:{}:@:{}".format(self.chrom, self.strBP, self.endBP)
        sys.stderr.write("\tFound {} scaffolds\n".format(self.numberofScaffolds))
        sys.stderr.write("\tTotal Length of scaffolds: {}\n".format(self.totalLength))

class OpenAln():
    def __init__ (self,f,o):
        """Opens an alignment file produced by BLAST format 6, but filtered for linearity and outputs sequences"""
        self.numberAlignments = 0
        for self.line in f:
            self.line = self.line.rstrip("\n")
            self.query, self.subject, self.pid, self.len, self.go, self.other, self.qstart, self.qend, self.sstart, self.send, self.eval, self.bit, self.groupInfo = self.line.split("\t")
            self.orginalOrder, self.orientation, self.group = self.groupInfo.split(":")
            self.numberAlignments += 1
            if int(self.numberAlignments) % 1000000 == 0:
                sys.stderr.write("\t\tAlignment:{}\n".format(self.numberAlignments)) 
            ###################################################
            ### Data collected on the query
            if self.query in Variables.scaffoldOrder:
                if self.orientation == "-":
                    self.tmp = self.sstart
                    self.sstart = self.send
                    self.send = self.tmp 
                self.answer = self.checkAln(Variables.scaffolds[self.query], self.subject, self.sstart, self.send)
                if self.answer == "yes":
                    self.scaffOrd = Variables.scaffoldOrder[self.query]
                    self.refOrd = Variables.chromosomePos[self.subject]
                    self.fqStart = int(self.scaffOrd) + float(self.qstart)/int(Variables.scaffoldSizes[self.query]) ### fraction query start
                    self.fsStart = int(self.refOrd) + float(self.sstart)/int(Variables.scaffoldSizes[self.subject]) ### fraction subject start
                    if self.orientation == "-" and args.orient == "yes":
                        self.fqStart = abs(int(self.scaffOrd) + 1 - float(self.qstart)/int(Variables.scaffoldSizes[self.query])) ### fraction query start 
                    elif self.orientation == "+" and args.orient == "opp":
                        self.fqStart = abs(int(self.scaffOrd) + 1 - float(self.qstart)/int(Variables.scaffoldSizes[self.query])) ### fraction query start
                    print "{}\t{}\t{}\t{}".format(self.query, self.subject, self.fqStart, self.fsStart)
        f.close()
        sys.stderr.write("\tFound: {} alignments\n".format(self.numberAlignments))

    def checkAln (self,assembled,chrom,start,end):
        """Checks if line should be output"""
        self.asChrom, self.asStarts, self.asEnds = assembled.split(":@:")
        self.tmpAnswer = "no"
        if str(self.asChrom) == str(chrom):
            for self.index, self.asStart in enumerate(self.asStarts.split(",")):
                self.asEnd = self.asEnds.split(",")[int(self.index)]
                if (int(start) >= int(self.asStart) and int(start) <= int(self.asEnd) and
                int(end) >= int(self.asStart) and int(end) <= int(self.asEnd)):
                    self.tmpAnswer = "yes"
            return(self.tmpAnswer)
        else:
            return("no")

if __name__ == '__main__':
    Variables()
    open_fai = OpenFile(args.fai1, "fai", "1")
    open_fai = OpenFile(args.fai2, "fai", "2")
    open_tab = OpenFile(args.tab, "tab", args.tab)
    open_aln = OpenFile(args.alnF, "aln", args.alnF)
