# Supplementary material for: The sockeye salmon genome, transcriptome, and analyses identifying population defining regions of the genome
Source: PLoS One. 2020 Oct 29;15(10):e0240935. doi: 10.1371/journal.pone.0240935 (PMC7595290; doi:10.1371/journal.pone.0240935)
Supplement: S1 File — (XZ) [file pone.0240935.s010.xz › S1_File_added/Output_Genome_AGP_version1.5.py]

##########################################################
### Import Necessary Modules

import argparse		               #provides options at the command line
import sys		               #take command line arguments and uses it in the script
import gzip		               #allows gzipped files to be read
import re		               #allows regular expressions to be used
import textwrap		               #allows the use of textwrapping for long sequences
from Bio.Seq import Seq		       #allows for reverse complementation

##########################################################
### Command-line Arguments
parser = argparse.ArgumentParser(description="A script to return an AGP file and/or the genome sequence")
parser.add_argument("-file", help = "The location of the final scaffold ordering file, format(chrom<tab>scaffold<tab>orientation)", default=sys.stdin, required=True)
parser.add_argument("-fai", help = "The location of faidx indexed for the scaffold fasta file, default=NA", default="NA")
parser.add_argument("-fasta", help = "The fasta file with the scaffold sequences", default="NA")
parser.add_argument("-output", help = "The format which should be output, default: agpMapped, optional: agpUnmapped, fasta", default="agpMapped")
parser.add_argument("-species", help = "The species name, default: Oncorhynchus tshawytscha", default="Oncorhynchus tshawytscha")
parser.add_argument("-name", help = "The name of the assembly, default: Otsh_ver1.0", default="Otsh_ver1.0")
parser.add_argument("-taxid", help = "The NCBI taxonomy id of the species, default: 74940", default="74940")
parser.add_argument("-date", help = "The date of the assembly, default: 15-September-2017", default="15-September-2017")
args = parser.parse_args()


#########################################################
### Open file (object-oriented programming)
class Variables():
	chromosome_info = {}
	scaffold_seqs = {}
	scaffold_order = {}
	scaffoldSizes = {}

class OpenFile():
	def __init__ (self, f, typ):
		"""Opens a file (gzipped) accepted"""
		if re.search(".gz$", f):
			self.filename = gzip.open(f, 'rb')
		else:
			self.filename = open(f, 'r') 
		if typ == "fai":
			sys.stderr.write("\nOpened fasta index file: {}\n".format(f))
			OpenFai(self.filename)
		elif typ == "scaff":
			sys.stderr.write("\nOpened scaffold order file: {}\n".format(f))
			OpenScaff(self.filename)
		elif typ == "fasta" and str(args.output) == "fasta":
			sys.stderr.write("\nOpened fasta file: {}\n".format(f))
			OpenFasta(self.filename)

class OpenFai():
	def __init__ (self,f):
		"""Opens fai file and returns scaffold and read lengths to a global variable"""
		self.scaffCount = 0
		self.length = 0
		for self.line in f:
			self.line = self.line.rstrip('\n')
			self.scaff, self.len = self.line.split("\t")[0:2]
			Variables.scaffoldSizes[self.scaff] = self.len
			self.scaffCount += 1
			self.length += int(self.len)
		sys.stderr.write("\t# Seqs: {}\n".format(self.scaffCount))
		sys.stderr.write("\tAvgLength: {}\n".format(float(self.length)/self.scaffCount))
		sys.stderr.write("\tTotLength: {}\n\n".format(self.length))
		f.close()


class OpenScaff():
	def __init__(self,f):
		"""Generates dictionaries that will be used later to either output an AGP file or Genome sequence"""
		self.number_of_scaffolds = 0
		self.position = 0
		self.previousChrom = "NA"
                self.filename = f
		self.totalDist = 0
		self.chromDist = {}
		for line in self.filename:
			if not re.search("Chrom", line): ###Removes the header information
				line = line.rstrip('\n')
				self.position += 1
				self.chrom, self.scaffold, self.orientation = line.split("\t")
				if str(self.previousChrom) == "NA" or str(self.previousChrom) != str(self.chrom):
					self.position = 1
				Variables.chromosome_info[self.scaffold] = "{}\t{}\t{}".format(self.chrom, self.orientation, self.position)
				Variables.scaffold_order[int(self.number_of_scaffolds)] = self.scaffold
				self.number_of_scaffolds += 1
				self.totalDist += int(Variables.scaffoldSizes[self.scaffold])
				if self.chrom in self.chromDist:
					self.chromDist[self.chrom] += int(Variables.scaffoldSizes[self.scaffold])
				else:
					self.chromDist[self.chrom] = int(Variables.scaffoldSizes[self.scaffold])
		sys.stderr.write("Finished reading scaffold order file: Found {} scaffolds(s)\n".format(self.number_of_scaffolds))
		sys.stderr.write("Total Scaffolds Length: {}\n".format(self.totalDist))
		for self.chr in sorted(self.chromDist.keys()):
			sys.stderr.write("\t{}\t{}\n".format(self.chr, self.chromDist[self.chr]))                 
		self.filename.close()

class OpenFasta():
	def __init__(self, f):
		"""Retains sequence information for applicable scaffolds that will be output in the genome sequence"""
		self.header = "NA"
		self.seq = ""
		self.number_scaffolds = 0
		self.total_size = 0
                self.filename = f
		for line in self.filename:
			line = line.rstrip('\n')
			if re.search("^\>", line):
				if self.header == "NA":
					self.header = line[1:]
				else:
					Variables.scaffold_seqs[self.header] = self.seq
					self.total_size += int(len(self.seq))
					self.seq = ""
					self.header = line[1:]
				self.number_scaffolds += 1
            		elif re.search("\w", line):
                		self.seq += line
		Variables.scaffold_seqs[self.header] = self.seq
		self.total_size += int(len(self.seq))
		sys.stderr.write("Finished reading scaffold fasta file: Found {} scaffolds(s)\n".format(self.number_scaffolds)) 
		sys.stderr.write("					Total Nucleotide(s): {}\n\n".format(self.total_size))
        	self.filename.close()

class Output():
	def __init__ (self):
		if args.output == "agpMapped" or args.output == "agpUnmapped":
			self.header()
			self.body()
		elif args.output == "fasta":
			self.fasta()

	def header(self):
		"""Function to print the header for an agp file"""
		print "##agp-version	{}".format("2.0")
		print "# ORGANISM: {}".format(args.species)
		print "# TAX_ID: {}".format(args.taxid)
		print "# ASSEMBLY NAME: {}".format(args.name)
		print "# ASSEMBLY DATE: {}".format(args.date)
		print "# LOCATION: {}".format("University of Victoria")
		print "# DESCRIPTION: {}".format("AGP specifying the assembly of the genome from WGS scaffolds (produced using various assembly programs)")
		print "# COMMENTS:"
		if args.output == "agpMapped":
			print "# {}".format("NA")
                if args.output == "agpUnmapped":
			print "# {}".format("The scaffolds that were not included in chromosomes")

	def body(self):
		"""Function to print the body for an agp file"""
		self.distance = 0
		self.chromPos = 0
                self.previousChrom = "NA"
                if args.output == "agpMapped":
			for self.order in sorted(Variables.scaffold_order.keys()):
				self.scaffold = Variables.scaffold_order[self.order]
				self.chrom, self.orientation, self.position = Variables.chromosome_info[self.scaffold].split("\t")
				self.size = Variables.scaffoldSizes[self.scaffold]
				if self.previousChrom == "NA" or self.previousChrom != self.chrom:
					self.distance = 0
					self.chromPos = 0
				self.chromPos += 1
				print "{}\t{}\t{}\t{}\t{}\t{}\t{}\t{}\t{}".format(self.chrom, int(self.distance) + 1, int(self.distance) + int(self.size), self.chromPos, "W", self.scaffold, "1", self.size, self.orientation)
				self.chromPos += 1
				self.distance = int(self.distance) + int(self.size) + 1
				if int(self.order) + 1 in Variables.scaffold_order:
					self.nextScaffold = Variables.scaffold_order[int(self.order) + 1]
					self.nextChrom, self.nextOrientation, self.nextPosition = Variables.chromosome_info[self.nextScaffold].split("\t")
					if self.chrom == self.nextChrom:
						print "{}\t{}\t{}\t{}\t{}\t{}\t{}\t{}\t{}".format(self.chrom, self.distance, int(self.distance) + 99, self.chromPos, "U", "100", "contig", "no", "na")
				self.distance = int(self.distance) + 99
                                self.previousChrom = self.chrom
                elif args.output == "agpUnmapped":
			for self.scaffold in sorted(Variables.scaffoldSizes.keys()):
				if str(self.scaffold) not in Variables.chromosome_info:
					self.size = Variables.scaffoldSizes[self.scaffold]
					print "Un_{}\t{}\t{}\t{}\t{}\t{}\t{}\t{}\t{}".format(self.scaffold, "1", self.size, "1", "W", self.scaffold, "1", self.size, "+")
	def fasta(self):
		"""Function to print the fasta file"""
                self.previousChrom = "NA"
		self.line = []
		self.separator = "N"*100
		for self.order in sorted(Variables.scaffold_order.keys()):
			self.scaffold = Variables.scaffold_order[self.order]
			self.chrom, self.orientation, self.position = Variables.chromosome_info[self.scaffold].split("\t")
			if self.previousChrom == "NA" or self.previousChrom != self.chrom:
				if len(self.line) > 0:
					print ">{}".format(self.previousChrom)
					self.printLine = self.separator.join(self.line)
					del self.line[:]
					map(sys.stdout.write, ["{}\n".format(self.printLine[i:i+70]) for i in range(0, len(self.printLine), 70)])
			self.seq = Variables.scaffold_seqs[self.scaffold]
                        del Variables.scaffold_seqs[self.scaffold]
			if self.orientation == "-":
				self.seq = str(Seq(self.seq).reverse_complement())
			self.line.append(self.seq)
			self.previousChrom = self.chrom
		print ">{}".format(self.previousChrom)
		self.printLine = self.separator.join(self.line)
		del self.line[:]
		map(sys.stdout.write, ["{}\n".format(self.printLine[i:i+70]) for i in range(0, len(self.printLine), 70)])

if __name__ == '__main__':
	Variables()
	open_file = OpenFile(args.fai, "fai")
	open_file = OpenFile(args.file, "scaff")
        if args.fasta != "NA":
		open_file = OpenFile(args.fasta, "fasta")
        Output()
