# Supplementary material for: The sockeye salmon genome, transcriptome, and analyses identifying population defining regions of the genome
Source: PLoS One. 2020 Oct 29;15(10):e0240935. doi: 10.1371/journal.pone.0240935 (PMC7595290; doi:10.1371/journal.pone.0240935)
Supplement: S1 File — (XZ) [file pone.0240935.s010.xz › S1_File_added/Compare_Genome_2_Other_Genome_blastfmt6_ver1.1.py]

##########################################################
### Import Necessary Modules

import argparse		               #provides options at the command line
import sys		               #take command line arguments and uses it in the script
import gzip		               #allows gzipped files to be read
import re		               #allows regular expressions to be used
import textwrap		               #allows the use of textwrapping for long sequences
import Linear_Alignments_v1_2	       #allows linear alignments to be found and retained

##########################################################
### Command-line Arguments
parser = argparse.ArgumentParser(description="A script to filter non-linear global alignments from blast alignments (outfmt 6)")
parser.add_argument("-aln", help = "The location of an alignment file with a genome aligned to another genome (blast outfmt 6)", default=sys.stdin, required=True)
parser.add_argument("-qfai", help = "The location of a index of the fasta file with the query scaffolds for sizes", default=sys.stdin, required=True)
parser.add_argument("-sfai", help = "The location of a index of the fasta file with the subject scaffolds for sizes", default=sys.stdin, required=True)
parser.add_argument("-smax", help = "The maximum distance a linear alignment can be apart (in fraction of query), default:0.01", default=0.01)
parser.add_argument("-cmax", help = "The maximum distance a linear alignment can be apart (in fraction of subject), default:0.01", default=0.01)
parser.add_argument("-minl", help = "The minimum length (in fraction of query) that a linear alignment can be to be retained, default:0.1", default=0.1)
parser.add_argument("-minal", help = "The minimum actual length that a linear alignment can be to be retained, default:20000", default=20000)
args = parser.parse_args()


#########################################################
### Open file (object-oriented programming)
class Variables():
    chromosomeSizes = {}

class OpenFile():
    def __init__ (self, f, typ):
        """Opens a file (gzipped) accepted"""
        if re.search(".gz$", f):
            self.filename = gzip.open(f, 'rb')
        else:
            self.filename = open(f, 'r') 
        if typ == "fai":
            sys.stderr.write("\nOpened fasta index file: {}\n".format(f))
            OpenFai(self.filename)
        elif typ == "aln":
            sys.stderr.write("\nOpened alignment file: {}\n".format(f))
            OpenAln(self.filename)


class OpenFai():
    def __init__ (self,f):
        """Opens fai file and returns scaffold and read lengths to a global variable"""
        self.scaffCount = 0
        self.length = 0
        for self.line in f:
            self.line = self.line.rstrip('\n')
            self.scaff, self.len = self.line.split("\t")[0:2]
            Variables.chromosomeSizes[self.scaff] = self.len
            self.scaffCount += 1
            self.length += int(self.len)
        sys.stderr.write("\t# Seqs: {}\n".format(self.scaffCount))
        sys.stderr.write("\tAvgLength: {}\n".format(float(self.length)/self.scaffCount))
        sys.stderr.write("\tTotLength: {}\n\n".format(self.length))
        f.close()


class OpenAln():
    MainAlignments = {} ### query => subject => "queryPercentStart\tqueryPercentEnd\tsubjectPercentStart\tsubjectPercentEnd\tlength\torientation"
    ### Opens the file either using a regular mechanism or opens it after uncompressing the data
    def __init__ (self, aln):
        """Opens an alignment file output by the blast program outfmt 6 (compressed or uncompressed)"""
        print "{}\t{}\t{}\t{}\t{}\t{}\t{}\t{}".format("Query", "Subject", "Start.PercentQueryLength",
            "End.PercentQueryLength", "Start.PercentSubjectLength", "End.PercentSubjectLenth", "LengthAlignment", "Orientation")            
        for line in aln:
            line = line.rstrip('\n')
            (self.queryID, self.subjectID, self.percentID, self.length, self.mismatch, self.gapopen, self.queryStart, self.queryEnd, 
                self.subjectStart, self.subjectEnd, self.evalue, self.bitscore) =  line.split("\t")  
            self.orientation = "+"
            if int(self.subjectEnd) < int(self.subjectStart):
                self.orientation = "-"
                self.temp = self.subjectStart
                self.subjectStart = self.subjectEnd
                self.subjectEnd = self.temp
            (self.queryStart, self.queryEnd, self.subjectStart, self.subjectEnd) = (float(self.queryStart)/int(Variables.chromosomeSizes[self.queryID]), 
		float(self.queryEnd)/int(Variables.chromosomeSizes[self.queryID]), float(self.subjectStart)/int(Variables.chromosomeSizes[self.subjectID]), 
                float(self.subjectEnd)/int(Variables.chromosomeSizes[self.subjectID])) ###Puts the distances in percent of chromosome
            if not self.queryID in OpenAln.MainAlignments:
                OpenAln.MainAlignments[self.queryID] = {}
                OpenAln.MainAlignments[self.queryID][self.subjectID] = "{}\t{}\t{}\t{}\t{}\t{}".format(self.queryStart, self.queryEnd, self.subjectStart, self.subjectEnd,
                    self.length, self.orientation)
            else:
                if self.subjectID in OpenAln.MainAlignments[self.queryID]:
                    OpenAln.MainAlignments[self.queryID][self.subjectID] += ",{}\t{}\t{}\t{}\t{}\t{}".format(self.queryStart, self.queryEnd, self.subjectStart, 
                        self.subjectEnd, self.length, self.orientation)
                else:
                    OpenAln.MainAlignments[self.queryID][self.subjectID] = "{}\t{}\t{}\t{}\t{}\t{}".format(self.queryStart, self.queryEnd, self.subjectStart, 
                        self.subjectEnd, self.length, self.orientation)
        aln.close()
        sys.stderr.write("Finished reading alignment file\n\n")
        self.checkLinearity()

    def checkLinearity(self):
        for self.query in OpenAln.MainAlignments:
            for self.subject in OpenAln.MainAlignments[self.query]:
                self.long_list = OpenAln.MainAlignments[self.query][self.subject].split(",")
                sys.stderr.write("\nStarting Analysis for {} vs {}\n".format(self.query, self.subject))
                self.final = Linear_Alignments_v1_2.linearAlignments(OpenAln.MainAlignments[self.query][self.subject], args.smax, args.cmax, args.minl, args.minal)
                for self.aln in self.final:
                    (self.qstart, self.qend, self.sstart, self.send, self.len, self.orientation) = self.long_list[self.aln].split("\t")
                    print "{}\t{}\t{}\t{}\t{}\t{}\t{}\t{}".format(self.query, self.subject, self.qstart, self.qend, self.sstart, self.send, self.len, self.orientation)

if __name__ == '__main__':
    Variables()
    open_file = OpenFile(args.qfai, "fai")
    open_file = OpenFile(args.sfai, "fai")
    open_file = OpenFile(args.aln, "aln")
