# Supplementary material for: The sockeye salmon genome, transcriptome, and analyses identifying population defining regions of the genome
Source: PLoS One. 2020 Oct 29;15(10):e0240935. doi: 10.1371/journal.pone.0240935 (PMC7595290; doi:10.1371/journal.pone.0240935)
Supplement: S1 File — (XZ) [file pone.0240935.s010.xz › S1_File_added/Fasta_Analysis.v1.1.py]

##########################################################
### Import Necessary Modules

import argparse		               #provides options at the command line
import sys		               #take command line arguments and uses it in the script
import gzip		               #allows gzipped files to be read
import re		               #allows regular expressions to be used
import textwrap		               #allows the use of textwrapping for long sequences

##########################################################
### Command-line Arguments
parser = argparse.ArgumentParser(description="A general script to get statistics about a fasta or fastq file, retrieve a specific sequence, or filter (multiple functions used at the same time is not supported)")
parser.add_argument("-fast_file", help = "The location of the fasta or fastq file (accepts .gz format)", default=sys.stdin, required=True)
parser.add_argument("-file_type", help = "The type of file importing (fasta or fastq), default: fasta", default="fasta")
parser.add_argument("-analysis", help = "The analysis to perform.  Options: stats, seq, filter, default: stats", default="stats")
parser.add_argument("-header", help = "The sequence to retrieve if analysis is set to seq (without > for fasta and @ for fastq, default: NA", default="NA")
parser.add_argument("-min_len", help = "The minimum length of a sequence in order to keep it, default: 0", default=0)
parser.add_argument("-max_len", help = "The max length of a sequence in order to keep it, default: NA", default="NA")
parser.add_argument("-divide", help = "Break the fasta/q file into different files with a defined number of reads (e.g. 1000 reads per file) (analysis must be set to filtering and will output to automatic files not standard output), default: NA", default= "NA")	
parser.add_argument("-remove", help = "Removes comma-separated list of sequences (analysis set to filter for fasta only), default: NA", default= "NA")
parser.add_argument("-split", help = "Splits the specified sequence at defined point (format: seq1:323001:323002,seq2:32100:321010) (analysis set to filter for fasta only), default: NA", default= "NA")
args = parser.parse_args()

#########################################################
### Open file (object-oriented programming)

class OpenFile():
    previous_query = "NA"
    seq_length  = {}
    
    ### Opens the file and either directs it to an appropriate line-reader
    def __init__ (self, filename, fileType):
        if re.search(".gz$", filename):
            self.filename = gzip.open(filename, 'rb')
        else:
            self.filename = open(filename, 'r')             
        if fileType == "fastq":
	    self.readLinesFastq()
        elif fileType == "fasta":
            self.readLinesFasta()

    ### Reads the fasta file and returns statistics on it or returns specific sequences
    def readLinesFasta(self):
        self.header = "NA"
        self.seq = ""
        self.seq_break = 0
        self.file_number = 1
        if args.divide != "NA":
            self.divided_writes = open("{}.{}.fasta".format(args.fast_file, self.file_number), "w")
        for line in self.filename:
            line = line.rstrip('\n')
            if re.search("^\>", line):
                if self.header == "NA":
                    self.header = line[1:]
                else:
                    try:
                        self.seq_length[len(self.seq)] += 1
                    except:
                        self.seq_length[len(self.seq)] = 1
                    if args.analysis == "filter":
                        print_status = self.filtering(len(self.seq))
                        if int(print_status) == 1:
                            if args.divide == "NA":
                                if args.remove != "NA" and self.header in args.remove.split(","):
                                    sys.stderr.write("\tRemoving: {}\n".format(self.header))
                                elif args.split != "NA":
                                    self.splitted = "NA"
                                    for self.splitSeq in args.split.split(","):
                                        self.seqName, self.distance1, self.distance2 = self.splitSeq.split(":")
                                        if self.header == self.seqName:
                                            sys.stderr.write("\tSpliting sequence: {} at: {} and: {}\n".format(self.header, self.distance1, self.distance2))
                                            self.header1 = "{}a".format(self.header)
                                            self.header2 = "{}b".format(self.header)
                                            sys.stderr.write("\t\tNow sequences {}\t{}\n".format(self.header1, self.header2))
                                            self.seq1 = self.seq[:int(self.distance1)]
                                            self.seq2 = self.seq[int(self.distance2)-1:]
                                            print ">{}".format(self.header1)
                                            map(sys.stdout.write, ["{}\n".format(self.seq1[i:i+70]) for i in range(0, len(self.seq1), 70)])
                                            print ">{}".format(self.header2)
                                            map(sys.stdout.write, ["{}\n".format(self.seq2[i:i+70]) for i in range(0, len(self.seq2), 70)])
                                            self.splitted = "yes"
                                    if self.splitted == "NA":
                                        print ">{}".format(self.header)
                                        map(sys.stdout.write, ["{}\n".format(self.seq[i:i+70]) for i in range(0, len(self.seq), 70)])
                                else:
                                    print ">{}".format(self.header)
                                    map(sys.stdout.write, ["{}\n".format(self.seq[i:i+70]) for i in range(0, len(self.seq), 70)])
                            else:
                                if int(self.seq_break) >= int(args.divide):
                                    self.file_number += 1
                                    self.divided_writes = open("{}.{}.fasta".format(args.fast_file, self.file_number), "w")
                                    self.divided_writes.write(">{}\n{}\n".format(self.header, self.seq))
                                    self.seq_break = 0
                                else:
                                    self.divided_writes.write(">{}\n{}\n".format(self.header, self.seq))
                            self.seq_break += 1
                    elif args.analysis == "seq":
                        if args.header != "NA" and self.header == args.header:
                            print ">{}".format(self.header)
                            map(sys.stdout.write, ["{}\n".format(self.seq[i:i+70]) for i in range(0, len(self.seq), 70)])
                            exit()
                    self.seq = ""
                    self.header = line[1:]
            elif re.search("\w", line):
                self.seq += line
        try:
            self.seq_length[len(self.seq)] += 1
        except:
            self.seq_length[len(self.seq)] = 1
        if args.analysis == "filter":
            print_status = self.filtering(len(self.seq))
            if int(print_status) == 1:
                if args.divide == "NA":
                    if args.remove != "NA" and self.header in args.remove.split(","):
                        sys.stderr.write("\tRemoving: {}\n".format(self.header))
                    elif args.split != "NA":
                        self.splitted = "NA"
                        for self.splitSeq in args.split.split(","):
                            self.seqName, self.distance1, self.distance2 = self.splitSeq.split(":")
                            if self.header == self.seqName:
                                sys.stderr.write("\tSpliting sequence: {} at: {} and: {}\n".format(self.header, self.distance1, self.distance2))
                                self.header1 = "{}a".format(self.header)
                                self.header2 = "{}b".format(self.header)
                                sys.stderr.write("\t\tNow sequences {}\t{}\n".format(self.header1, self.header2))
                                self.seq1 = self.seq[:int(self.distance1)]
                                self.seq2 = self.seq[int(self.distance2)-1:]
                                print ">{}".format(self.header1)
                                map(sys.stdout.write, ["{}\n".format(self.seq1[i:i+70]) for i in range(0, len(self.seq1), 70)])
                                print ">{}".format(self.header2)
                                map(sys.stdout.write, ["{}\n".format(self.seq2[i:i+70]) for i in range(0, len(self.seq2), 70)])
                                self.splitted = "yes"
                        if self.splitted == "NA":
                            print ">{}".format(self.header)
                            map(sys.stdout.write, ["{}\n".format(self.seq[i:i+70]) for i in range(0, len(self.seq), 70)])
                    else:
                        print ">{}".format(self.header)
                        map(sys.stdout.write, ["{}\n".format(self.seq[i:i+70]) for i in range(0, len(self.seq), 70)])
                else:
                    if int(self.seq_break) >= int(args.divide):
                        self.file_number += 1
                        self.divided_writes = open("{}.{}.fasta".format(args.fast_file, self.file_number), "w")
                        self.divided_writes.write(">{}\n{}\n".format(self.header, self.seq))
                    else:
                        self.divided_writes.write(">{}\n{}\n".format(self.header, self.seq))
                self.seq_break += 1
        elif args.analysis == "seq":
            if args.header != "NA" and self.header == args.header:
                print ">{}".format(self.header)
                map(sys.stdout.write, ["{}\n".format(self.seq[i:i+70]) for i in range(0, len(self.seq), 70)])
                exit()

    ### Reads the fastq file and returns statistics on it or returns specific sequences
    def readLinesFastq(self):
        self.seq_break = 0
        self.file_number = 1
        if args.divide != "NA":
            self.divided_writes = open("{}.{}.fastq".format(args.fast_file, self.file_number), "w")
        for self.header, self.sequence, self.qual in self.parse_fastq():
            try:
                self.seq_length[len(self.sequence)] += 1
            except:
                self.seq_length[len(self.sequence)] = 1
            if args.analysis == "filter":
                print_status = self.filtering(len(self.sequence))
                if int(print_status) == 1:
                    if args.divide == "NA":
                        print "@{}\n{}\n+\n{}".format(self.header, self.sequence, self.qual)
                    else:
                        if int(self.seq_break) >= int(args.divide):
                            self.file_number += 1
                            self.divided_writes = open("{}.{}.fastq".format(args.fast_file, self.file_number), "w")
                            self.divided_writes.write("@{}\n{}\n+\n{}\n".format(self.header, self.sequence, self.qual))
                            self.seq_break = 0
                        else:
                            self.divided_writes.write("@{}\n{}\n+\n{}\n".format(self.header, self.sequence, self.qual))
                    self.seq_break += 1
            elif args.analysis == "seq":
                if args.header != "NA" and self.header == args.header:
                    print "@{}\n{}\n+\n{}".format(self.header, self.sequence, self.qual)
                    exit()
        self.filename.close()

    ### Generator for the fastq file            
    def parse_fastq(self):
        self.fastq_header = None
        self.fastq_seq = None
        self.qual_seq = None
        for i,line in enumerate(self.filename):
            line = line.rstrip('\n')
            if i % 4 == 0:
                self.fastq_header = line[1:]
            if i % 4 == 1:
                self.fastq_seq = line
            if i % 4 == 3:
                self.qual_seq = line
                yield(self.fastq_header, self.fastq_seq, self.qual_seq)

    ### Checks to see if the length is acceptable; for filtering purposes
    def filtering (self, l):
        self.length = l
        if args.max_len == "NA" and self.length >= int(args.min_len):
            return(1)                
        elif args.max_len != "NA" and self.length <= int(args.max_len) and self.length >= int(args.min_len):
            return(1)
        else:
            return(0)

class ReadStats ():
    def __init__ (self):
        self.average_length = 0
        self.read_count = 0
        self.nucleotide_count = 0
	for length in OpenFile.seq_length:
            self.nucleotide_count += length*OpenFile.seq_length[length]
            self.read_count += OpenFile.seq_length[length]
            print "{}\t{}".format(length, OpenFile.seq_length[length])
        if self.read_count > 0:
            self.average_length = float(self.nucleotide_count)/self.read_count
            print "Read Count: {}\nAverage Length: {}\nNucleotide Count: {}".format(self.read_count, self.average_length, self.nucleotide_count)
        else:
            print "No reads were discovered"

if __name__ == '__main__':            
    open_fasta = OpenFile(args.fast_file, args.file_type)
    if args.analysis == "stats":
        ReadStats()
