# Supplementary material for: The sockeye salmon genome, transcriptome, and analyses identifying population defining regions of the genome
Source: PLoS One. 2020 Oct 29;15(10):e0240935. doi: 10.1371/journal.pone.0240935 (PMC7595290; doi:10.1371/journal.pone.0240935)
Supplement: S1 File — (XZ) [file pone.0240935.s010.xz › S1_File_added/FillGaps.v1.2.py]

##########################################################
### Import Necessary Modules

import argparse                        #provides options at the command line
import sys                             #take command line arguments and uses it in the script
import gzip                            #allows gzipped files to be read
import re                              #allows regular expressions to be used
import textwrap                        #allows the use of textwrapping for long sequences
import GeneralOverlap_v1	       #allows overlaps to be detected

##########################################################
### Command-line Arguments

parser = argparse.ArgumentParser(description="A script to fill gaps previously identified by CompareAlignments2Gaps.v1.0.py, by using the query sequence (not consensus) with the closest flanking alignments")
parser.add_argument("-alnF", help = "The alignment file filtered for linearity (produced by General_linear_filter_fmt6.v1.1.py)", default=sys.stdin, required=True)
parser.add_argument("-gapF", help = "The file with gaps that have overlapping reads produced by CompareAlignments2Gaps.v1.0.py", default=sys.stdin, required=True)
parser.add_argument("-subject", help = "The subject fasta file to be filled", default=sys.stdin, required=True)
parser.add_argument("-query", help = "The query fasta file to be used to fill the subject fasta file", default=sys.stdin, required=True)
parser.add_argument("-mDist", help = "The maximum distance allowed between the gap and alignments on either side (This distance will be replaced), default:10", default=10)
parser.add_argument("-mDiff", help = "The maximum difference in the ratio between the gap length (defined as the count of N's) and the filler sequence, default: 0.25 ", default=0.25)
parser.add_argument("-mCov", help = "The maximum coverage of a gap, default: 1000", default=1000)
parser.add_argument("-mnCov", help = "The minimum coverage of a gap, default: 1", default=1)
parser.add_argument("-mnGapS", help = "The minimum size of a gap to fill, default: 9 (setting this value too low and mDiff too high can cause large portions of the genome be replaced with the read sequence)", default=9)
parser.add_argument("-testFill", help = "Test parameters before generating fasta file output (which takes longer), default:no, option:yes", default="no")
parser.add_argument("-debug", help = "Prints information to standard error about the filled gaps. default:no, option:yes", default="no")
args = parser.parse_args()

#########################################################
###Variables
class Variables():
    gapInfo = {}      ### subject => gap => list of overlaping reads
    gapBlackList = {} ### subject => gap => not to be used because they are close to each other
    longReadInfo = {} ### group => individual alignments
    longReadGaps = {} ### query => range => seq or "NA"
    numberGapsFilled = 0

class OpenFile():
        def __init__ (self, f, typ, occ, i):
                """Opens a file (gzipped) accepted"""
                if re.search(".gz$", f):
                        self.filename = gzip.open(f, 'rb')
                else:
                        self.filename = open(f, 'r')
                if str(typ) == "aln" and int(i) == 1:
                        sys.stderr.write("\n\tOpened alignment file: {}\n\n".format(occ))
                        OpenAln(self.filename,occ)
                elif str(typ) == "gap" and int(i) == 1:
                        sys.stderr.write("\n\tOpened the gap file: {}\n".format(occ))
                        OpenGapFile(self.filename, 1)
                elif str(typ) == "fasta":
                        sys.stderr.write("\n\tOpened the fasta file: {}\n".format(occ))
                        OpenFasta(self.filename, i)

class OpenGapFile():
    def __init__ (self,f,o):
        """Opens a gap file with gaps that have overlapping reads produced by CompareAlignments2Gaps.v1.0.py"""
        ###Example Line: scaffold_9230   1085-2329       m54083_170318_061535/48431192/0_8500    32      4897    scaffold_9230   599     3365    86.817  5498595(::)m54083_170414_163729/6357245/0_11482    122     8622    scaffold_9230   1       3623    88.316  8391447
        self.numberGaps = 0
        for self.line in f:
            self.numberGaps += 1
            self.line = self.line.rstrip("\n")
            self.scaffold, self.gap = self.line.split("\t")[0:2]
            self.scaffolds = "\t".join(self.line.split("\t")[2:])
            if self.scaffold in Variables.gapInfo:
                Variables.gapInfo[self.scaffold][self.gap] = self.scaffolds
            else:
                Variables.gapInfo[self.scaffold] = {}
                Variables.gapInfo[self.scaffold][self.gap] = self.scaffolds
            for self.aln in self.scaffolds.split("(::)"):
                self.query, self.qstart, self.qend, self.subject, self.sstart, self.send, self.pid, self.group = self.aln.split("\t")
                Variables.longReadInfo[self.group] = "NA"
        sys.stderr.write("\tFound: {} gaps with overlapping reads\n".format(self.numberGaps))

class OpenAln():
    def __init__ (self,f,o):
        """Opens an alignment file produced by BLAST format 6, but filtered for linearity and puts necessary sequences into memory"""
        self.numberAlignments = 0
        for self.line in f:
            self.line = self.line.rstrip("\n")
            self.query, self.subject, self.pid, self.len, self.go, self.other, self.qstart, self.qend, self.sstart, self.send, self.eval, self.bit, self.groupInfo = self.line.split("\t")
            self.orginalOrder, self.orientation, self.group = self.groupInfo.split(":")
            self.numberAlignments += 1
            if int(self.numberAlignments) % 1000000 == 0:
                sys.stderr.write("\t\tAlignment:{}\n".format(self.numberAlignments)) 
            ###################################################
            ### Data collected on the query
            if self.group in Variables.longReadInfo:
                if Variables.longReadInfo[self.group] == "NA":
                    Variables.longReadInfo[self.group] = "{}".format(self.line)
                else:
                    Variables.longReadInfo[self.group] += "\n{}".format(self.line)
        f.close()
        sys.stderr.write("\tFound: {} alignments\n".format(self.numberAlignments))

class FindClosest():
    def __init__ (self):
        """Identifies the read used to replace the N's, using the alignment closest on both sides to the gap"""
        #gapInfo = {}      ### subject => gap => list of overlaping reads
        #longReadInfo = {} ### group => individual alignments
        #longReadGaps = {} ### query => range => seq or "NA"
        self.numberGapsToFill = 0
        ###################################################################
        ### For each of the gaps, define the closest partial alignments ####
        for self.subject in Variables.gapInfo:
            for self.gap in Variables.gapInfo[self.subject]: ###For every gap
                self.start, self.end = self.gap.split("-")
                self.bestDist = "NA"
                self.bestGroup = "NA"
                self.bestLeftInfoAll = "NA"
                self.bestRightInfoAll = "NA"
                ######################################
                ### Check the min and max coverage ###
                if len(Variables.gapInfo[self.subject][self.gap].split("(::)")) < int(args.mnCov) or len(Variables.gapInfo[self.subject][self.gap].split("(::)")) > int(args.mCov) or int(self.end) - int(self.start) + 1 < int(args.mnGapS):
                    Variables.gapInfo[self.subject][self.gap] = "NA"
                    continue
                ######################################################################
                ### For each gap find the read with the closest partial alignments ###
                for self.overlap in Variables.gapInfo[self.subject][self.gap].split("(::)"): ###Find the partial alignments nearest to the gap from the linear filter file
                    self.query, self.qstart, self.qend, self.subject, self.sstart, self.send, self.pid, self.group = self.overlap.split("\t")
                    self.bestLeft = "NA"
                    self.bestRight = "NA"
                    self.bestLeftInfo = "NA"
                    self.bestRightInfo = "NA"
                    self.bestType = "NA"
                    ##############################################################################
                    ### partial alignments/original blast output is examined to find positions ###
                    for self.overlapSubAln in Variables.longReadInfo[self.group].split("\n"):
                        self.query1, self.subject1, self.pid1, self.len1, self.go1, self.other1, self.qstart1, self.qend1, self.sstart1, self.send1, self.eval1, self.bit1, self.groupInfo = self.overlapSubAln.split("\t")
                        self.orginalOrder, self.orientation, self.group2 = self.groupInfo.split(":")
                        if self.orientation == "-":
                            self.temp  = self.sstart1
                            self.sstart1 = self.send1
                            self.send1 = self.temp
                        self.overlapType, self.overlapLength = GeneralOverlap_v1.Overlap(int(self.start),int(self.end),int(self.sstart1),int(self.send1))
                        if self.overlapType == "overlap1":
                            self.dist1 = 0
                            self.dist2 = 0
                            self.bestLeftInfo = "{}\t{}\t{}\t{}\t{}\t{}\t{}\t{}".format(self.query1, self.qstart1, self.qend1, self.subject1, self.sstart1, self.send1, self.pid, self.orientation)
                            self.bestRightInfo = "{}\t{}\t{}\t{}\t{}\t{}\t{}\t{}".format(self.query1, self.qstart1, self.qend1, self.subject1, self.sstart1, self.send1, self.pid, self.orientation)
                            self.bestType = "overlap"
                            self.bestLeft = 0
                            self.bestRight = 0
                        elif(self.bestType != "overlap"):
                            self.dist1 = self.leftDist(self.start, self.send1)
                            self.dist2 = self.rightDist(self.end, self.sstart1)
                            if str(self.bestLeft) == "NA" or (str(self.dist1) != "NA" and int(self.dist1) < int(self.bestLeft)):
                                self.bestLeft = self.dist1
                                self.bestLeftInfo = "{}\t{}\t{}\t{}\t{}\t{}\t{}\t{}".format(self.query1, self.qstart1, self.qend1, self.subject1, self.sstart1, self.send1, self.pid, self.orientation)
                            if str(self.bestRight) == "NA" or (str(self.dist2) != "NA" and int(self.dist2) < int(self.bestRight)):
                                self.bestRight = self.dist2
                                self.bestRightInfo = "{}\t{}\t{}\t{}\t{}\t{}\t{}\t{}".format(self.query1, self.qstart1, self.qend1, self.subject1, self.sstart1, self.send1, self.pid, self.orientation)
                    self.lquery, self.lqstart, self.lqend, self.lsubject, self.lsstart, self.lsend, self.lpid, self.lorientation = self.bestLeftInfo.split("\t")
                    self.rquery, self.rqstart, self.rqend, self.rsubject, self.rsstart, self.rsend, self.rpid, self.rorientation = self.bestRightInfo.split("\t")
                    if str(self.bestLeft) != "NA" and str(self.bestRight) != "NA":
                       self.queryDistance = abs(int(self.lqend) - int(self.rqstart) - (int(self.bestLeft) + int(self.bestRight)))
                    else:
                       self.queryDistance = 0
                    ##################################################################
                    ### Checks to see that all criteria from user is passed  #########
                    if str(self.bestLeft) != "NA" and str(self.bestRight) != "NA":
                        if str(self.bestType) == "NA":
                            if (str(self.bestLeft) != "NA" and str(self.bestRight) != "NA" and 
                            int(self.bestLeft) <= int(args.mDist) and int(self.bestRight) <= int(args.mDist) and
                            (str(self.bestDist) == "NA" or int(self.bestLeft) + int(self.bestRight) < int(self.bestDist)) and
                            float(self.queryDistance)/(int(self.end) - int(self.start) + 1) >= 1 - float(args.mDiff) and 
                            float(self.queryDistance)/(int(self.end) - int(self.start) + 1) <= 1 + float(args.mDiff)):
                                self.bestDist = int(self.bestLeft) + int(self.bestRight)
                                self.bestGroup = self.group
                                self.bestLeftInfoAll = self.bestLeftInfo
                                self.bestRightInfoAll = self.bestRightInfo
                        else:
                            self.bestDist = 0
                            self.bestGroup = self.group
                            self.bestLeftInfoAll = self.bestLeftInfo
                            self.bestRightInfoAll = self.bestRightInfo
                ###########################################################################
                ### The best or first of multiple best reads is taken as the one to use ###
                if str(self.bestDist) != "NA":
                    self.lquery, self.lqstart, self.lqend, self.lsubject, self.lsstart, self.lsend, self.lpid, self.lorientation = self.bestLeftInfoAll.split("\t")
                    self.rquery, self.rqstart, self.rqend, self.rsubject, self.rsstart, self.rsend, self.rpid, self.rorientation = self.bestRightInfoAll.split("\t")
                    if self.lorientation == "+":
                        self.queryRangeStart = int(self.lqend)
                        self.queryRangeEnd = int(self.rqstart)
                        self.subjectRangeStart = int(self.lsend)
                        self.subjectRangeEnd = int(self.rsstart)
                    else:
                        self.queryRangeStart = int(self.rqend)
                        self.queryRangeEnd = int(self.lqstart)
                        self.subjectRangeStart = int(self.lsend)
                        self.subjectRangeEnd = int(self.rsstart)
                    self.numberGapsToFill += 1
                    ###########################################################################
                    ### If the sub alignment overlaps the gap the ranges need to be changed ###
                    ###########################################################################
                    if int(self.lsstart) == int(self.rsstart) and int(self.lsend) == int(self.rsend):
                        self.queryRangeStart = int(self.lqstart)
                        self.queryRangeEnd = int(self.lqend)
                        self.subjectRangeStart = int(self.lsstart)
                        self.subjectRangeEnd = int(self.lsend)
                    Variables.gapInfo[self.subject][self.gap] = "{}\t{}\t{}\t{}\t{}\t{}\t{}".format(self.lquery, self.queryRangeStart, self.queryRangeEnd, self.lsubject, self.subjectRangeStart, self.subjectRangeEnd, self.lorientation)
                    if self.lquery in Variables.longReadGaps:
                        Variables.longReadGaps[self.lquery]["{}\t{}".format(self.queryRangeStart, self.queryRangeEnd)] = "NA"
                    else:
                        Variables.longReadGaps[self.lquery] = {}
                        Variables.longReadGaps[self.lquery]["{}\t{}".format(self.queryRangeStart, self.queryRangeEnd)] = "NA"
                else:
                    Variables.gapInfo[self.subject][self.gap] = "NA"
                    #sys.stderr.write("Did not find evidence for: {}\t{}\n".format(self.subject, self.gap))

    def leftDist(self, st, sen):
        """To identify the distance between the start of the gap and the partial alignment"""
        if int(sen) <= int(st):
            return("{}".format(int(st) - int(sen) - 1))
        else:
            return("NA")

    def rightDist(self, en, sst):
        """To identify the distance between the end of the gap and the partial alignment"""
        if int(en) <= int(sst):
            return("{}".format(int(sst) - int(en) - 1))
        else:
            return("NA")

class OpenFasta():
    def __init__ (self,f,typ):
        """Opens a fasta file and modifies the output to fill the identified gaps"""
        self.header = "NA"
        self.seq = ""
        self.number_scaffolds = 0
        self.total_size = 0
        self.numberNsBefore = 0
        self.numberNsAfter = 0
        for self.line in f:
            self.line = self.line.rstrip('\n')
            if re.search("^\>", self.line):
                if self.header == "NA":
                    self.header = self.line[1:]
                else:
                    ##################################################
                    ### The header and the sequence is synced here ###
                    if int(typ) == 1: ###Query
                        self.queryInfo(self.header, self.seq.lower())
                    else: ###Subject
                        self.subjectInfo(self.header, self.seq.upper())
                    ##################################################
                    self.numberNsBefore += self.seq.count('N') + self.seq.count('n')
                    self.total_size += int(len(self.seq))
                    self.seq = ""
                    self.header = self.line[1:]
                self.number_scaffolds += 1
            elif re.search("\w", self.line):
                self.seq += self.line
        ##################################################
        ### The header and the sequence is synced here ###
        if int(typ) == 1: ###Query
            self.queryInfo(self.header, self.seq)
        else: ###Subject
            self.subjectInfo(self.header, self.seq)
        ##################################################
	self.total_size += int(len(self.seq))
        self.numberNsBefore += self.seq.count('N') + self.seq.count('n')
        sys.stderr.write("\tFinished reading fasta file:\n") 
        sys.stderr.write("\t\tFound {} sequence(s)\n".format(self.number_scaffolds)) 
        sys.stderr.write("\t\tTotal Nucleotide(s): {}\n".format(self.total_size))
        sys.stderr.write("\t\tTotal N(s): {}\n".format(self.numberNsBefore))
        self.queryWarning()
        f.close()

    def queryInfo (self, head, seq):
        """Query sequences are processed"""
        ### longReadGaps = {} ### query => range => seq or "NA"
        if head in Variables.longReadGaps:
            for self.range in Variables.longReadGaps[head]:
                self.start, self.end = self.range.split("\t")
                self.sequence = seq[int(self.start):int(self.end) - 1].lower()
                Variables.longReadGaps[head][self.range] = self.sequence
        else:
            return

    def queryWarning (self):
        """A check to make sure that all fasta sequences were available"""
        for self.head in Variables.longReadGaps:
            self.check = 0          
            for self.range in Variables.longReadGaps[self.head]:
                if Variables.longReadGaps[self.head][self.range] == "NA":
                    self.check = 1
            if self.check == 1:
                sys.stderr.write("Warning: unable to find {} in query fasta file\n".format(self.head))

    def subjectInfo (self, head, seq):
        """Subject sequences are processed, gaps are filled"""
        seq = seq.upper()
        self.alreadyUsed = {} ###To make sure overlapping filling doesn't take place
        self.alreadyUsed.clear()
        if head in Variables.gapInfo:
            self.order = {}
            self.naCount = 0
            ###############################################################
            ###############################################################
            ###############################################################
            ### Check to make sure there are available sequence for gap ###
            ### Need to sort by read position on the scaffold          ####
            ### This is important for instances where threre is overlap ###
            ### of a read and multiple gaps.  Only the longest is filled ##
            for self.gap in Variables.gapInfo[head]:
                if str(Variables.gapInfo[head][self.gap]) != "NA":
                    self.query, self.qStart, self.qEnd, self.subject, self.sStart, self.sEnd, self.orientation = Variables.gapInfo[head][self.gap].split("\t")
                    self.naCount += 1
                    self.order[int(self.sEnd)] = self.gap
            if self.naCount > 0:
                ########################################################################################
                ### Order is reversed so it doesn't interfere with the introduced sequence positions ###
                for self.ord in sorted(self.order.keys(), reverse=True):
                    self.gap = self.order[self.ord]
                    ################################################
                    ### Make sure gap hasn't already been filled ###
                    if self.gap not in self.alreadyUsed:
                        self.query, self.qStart, self.qEnd, self.subject, self.sStart, self.sEnd, self.orientation = Variables.gapInfo[head][self.gap].split("\t")
                        self.gapStart, self.gapEnd = self.gap.split("-")
                        if str(self.orientation) == "+":
                            self.newSeq = seq[:int(self.sStart)] + Variables.longReadGaps[self.query]["{}\t{}".format(self.qStart, self.qEnd)] + seq[int(self.sEnd) - 1:]
                        else:
                            if Variables.longReadGaps[self.query]["{}\t{}".format(self.qStart, self.qEnd)] == "NA":
                                continue
                            self.newSeq = seq[:int(self.sStart)] + self.reverseComplement(Variables.longReadGaps[self.query]["{}\t{}".format(self.qStart, self.qEnd)]) + seq[int(self.sEnd) - 1:]
                        if args.debug == "yes":
                            sys.stderr.write("\t\tGap: {}:{}\n".format(head, self.gap))
                            sys.stderr.write("\t\tUsed Seq: {} : {} : {} : {}\n".format(self.query, self.qStart, self.qEnd, self.orientation))
                            sys.stderr.write("\t\tFilled Region: {} : {}\n".format(int(self.sStart) + 1, int(self.sEnd) - 1))
                            sys.stderr.write("\t\tFilled Seq: {} : {} ... {}\n\n".format(len(Variables.longReadGaps[self.query]["{}\t{}".format(self.qStart, self.qEnd)]), Variables.longReadGaps[self.query]["{}\t{}".format(self.qStart, self.qEnd)][0:10], Variables.longReadGaps[self.query]["{}\t{}".format(self.qStart, self.qEnd)][-10:]))
                        seq = self.newSeq
                        Variables.numberGapsFilled += 1
                        ####################################################
                        ### Remove gaps that have been filled indirectly ###
                        for self.gap2 in Variables.gapInfo[head]:
                            self.gapStart2, self.gapEnd2 = self.gap2.split("-")
                            self.overlapType, self.overlapLength = GeneralOverlap_v1.Overlap(int(self.sStart), int(self.sEnd), int(self.gapStart2), int(self.gapEnd2))
                            if self.overlapType != "NA":
                                self.alreadyUsed[self.gap2] = 1
        self.printer(head, seq)
        return

    def printer (self, head, seq):
        """Print the wrapped sequences"""
        print ">{}".format(head)
        for n in range(0, len(seq), 60):
            print "{}".format(seq[n:n + 60])

    def reverseComplement (self, seq):
        """Finds the reverse complement of sequence"""
        self.complement = {'a':'t','t':'a','c':'g','g':'c','n':'n','r':'n','y':'n','s':'n','w':'n','k':'n','m':'n','b':'n','d':'n','h':'n','v':'n','.':'n'}
        self.new = []
        for self.base in seq[::-1]:
            self.base = self.complement[self.base]
            self.new.append(self.base)
        return("".join(self.new)) 

if __name__ == '__main__':
    Variables()
    open_gap1 = OpenFile(args.gapF, "gap", args.gapF, 1)
    open_aln = OpenFile(args.alnF, "aln", args.alnF, 1)
    FindClosest()
    if str(args.testFill) == "no":
        open_fasta = OpenFile(args.query, "fasta", args.query, 1)
        open_fasta = OpenFile(args.subject, "fasta", args.subject, 2)
    sys.stderr.write("\tFilled {} gaps\n\n".format(Variables.numberGapsFilled)) 
