# Supplementary material for: The sockeye salmon genome, transcriptome, and analyses identifying population defining regions of the genome
Source: PLoS One. 2020 Oct 29;15(10):e0240935. doi: 10.1371/journal.pone.0240935 (PMC7595290; doi:10.1371/journal.pone.0240935)
Supplement: S1 File — (XZ) [file pone.0240935.s010.xz › S1_File_added/readmeGapFilling.txt]

################
####After Pacbio sequences were corrected with Lordec and the Initial genome assembly was produced by Allpaths (version 7 - 34,34,14,14,14), the gaps were closed using Custom software
1) Pacbio sequences were aligned to the allpaths assembly
a) Check assembly statistics
		kchristensen@ccr:/scratch2/kchristensen/Sockeye.Genome.Assembly.2018/Allpaths$ summarizeAssembly.py \
		Allpaths.34x34x14x14x14x_trimmed.cropped.50.fasta
		====================
		Scaffolds | withGaps | withoutGaps
		====================
		#Seqs | 37,905
		Min | 878 | 801
		1st Qu.| 1,390 | 1,385
		Median | 2,446 | 2,318
		Mean | 51,555 | 41,651
		3rd Qu.| 14,509 | 7,704
		Max | 8,012,694 | 7,553,227
		Total | 1,954,196,806 | 1,578,781,369
		n50 | 644,729 | 723,666
		n90 | 47,229 | 38,697
		n95 | 18,404 | 11,121
		====================
		Contigs | withNs | withoutNs
		====================
		#Seqs | 225,189
		Min | 27 | 27
		1st Qu.| 1,506 | 1,506
		Median | 2,875 | 2,875
		Mean | 7,010 | 7,010
		3rd Qu.| 7,414 | 7,414
		Max | 234,057 | 234,057
		Total | 1,578,781,369 | 1,578,742,172
		n50 | 16,431 | 16,429
		n90 | 2,569 | 2,569
		n95 | 1,649 | 1,649
		====================
		Gaps
		====================
		#Seqs | 187,284
		Min | 25
		1st Qu.| 525
		Median | 1,276
		Mean | 2,004
		3rd Qu.| 2,835
		Max | 14,175
		Total | 375,415,437
		n50 | 3,565
		n90 | 1,030
		n95 | 685
		====================
		Non-gapped Ns Count: 39197
	b) blast database generated from the allpaths assembly
		kchristensen@ccr:/scratch2/kchristensen/Sockeye.Genome.Assembly.2018/Allpaths$ makeblastdb -in Allpaths.34x34x14x14x14x_trimmed.cropped.50.fasta \
		-out Allpaths.34x34x14x14x14x_trimmed.cropped.50 -dbtype nucl
	c) align lordec corrected pacbio reads to allpaths assembly
		kchristensen@ccr:/scratch2/kchristensen/Sockeye.Genome.Assembly.2018/customGapClose/alignment$ blastn -task megablast -db \
		../../Allpaths/Allpaths.34x34x14x14x14x_trimmed.cropped.50 -query ../../Pacbio/lordec/Pacbio.all.seqs.lordec.fasta -out \
		Allpaths.34x34x14x14x14x.vs.Lordec.Pacbio.evalue.1_15.mhsps.25.ws.42.pid.85.mts.4.sln -evalue 0.0000000000000001 -max_hsps 25 \
		-word_size 42 -perc_identity 85 -max_target_seqs 4 -outfmt 6 -num_threads 20
2) Filter alignments
	kchristensen@ccr:/scratch2/kchristensen/Sockeye.Genome.Assembly.2018/customGapClose/filteredAlignment$ python ../scripts/General_linear_filter_fmt6.v1.2.py \
	-aln ../alignment/Allpaths.34x34x14x14x14x.vs.Lordec.Pacbio.evalue.1_15.mhsps.25.ws.42.pid.85.mts.4.aln.gz -fai1 \
	../../Pacbio/lordec/Pacbio.all.seqs.lordec.fasta.fai -fai2 ../../Allpaths/Allpaths.34x34x14x14x14x_trimmed.cropped.50.fasta.fai \
	-max1 5 -max2 0.25 -maxActual1 15000 -maxActual2 15000 -minl1 0.25 -minl2 0 -minaln 1000 -avgminper 87 -minper 85 -pidVar 5 > \
	Allpaths.34x34x14x14x14x.vs.Lordec.Pacbio.evalue.1_15.mhsps.25.ws.42.pid.85.mts.4.m1.5.m2.0.25.ma1.15K.ma2.15K.ml1.0.25.ml2.0.ma.1K.amp.87.mp.85.pv.5.aln
	Opened fasta file (fai) index file: 1.
		Fai file: 1
		# Seqs: 7399839
		AvgLength: 7017.57883394
	Opened fasta file (fai) index file: 2.
		Fai file: 2
		# Seqs: 37905
		AvgLength: 51555.1195357
Found 35355271 alignments
Kept 6839018 alignments
3) Filter by best location and return concise format
	kchristensen@ccr:/scratch2/kchristensen/Sockeye.Genome.Assembly.2018/customGapClose/filteredAlignment$ python ../scripts/BestQuery.v.1.2.py -aln \
	./Allpaths.34x34x14x14x14x.vs.Lordec.Pacbio.evalue.1_15.mhsps.25.ws.42.pid.85.mts.4.m1.5.m2.0.25.ma1.15K.ma2.15K.ml1.0.25.ml2.0.ma.1K.amp.87.mp.85.pv.5.aln \
	-filtMinLen 1000 -filtMinPi 87 > \
	Allpaths.34x34x14x14x14x.vs.Lordec.Pacbio.evalue.1_15.mhsps.25.ws.42.pid.85.mts.4.m1.5.m2.0.25.ma1.15K.ma2.15K.ml1.0.25.ml2.0.ma.1K.amp.87.mp.85.pv.5.fML.1K.fMP.87.concise
		Opened alignment file and putting entire file into memory: ./Allpaths.34x34x14x14x14x.vs.Lordec.Pacbio.evalue.1_15.mhsps.25.ws.42.pid.85.mts.4.m1.5.m2.0.25.ma1.15K.ma2.15K.ml1.0.25.ml2.0.ma.1K.amp.87.mp.85.pv.5.aln
		Finished reading alignment file into memory: ./Allpaths.34x34x14x14x14x.vs.Lordec.Pacbio.evalue.1_15.mhsps.25.ws.42.pid.85.mts.4.m1.5.m2.0.25.ma1.15K.ma2.15K.ml1.0.25.ml2.0.ma.1K.amp.87.mp.85.pv.5.aln
		Starting to identify conflicting overlaps in query(ies):
		Outputting filtered alignments:
4) Find Gaps (From LR_Gapcloser)
	kchristensen@ccr:/scratch2/kchristensen/Sockeye.Genome.Assembly.2018/customGapClose/gaps$ perl ../scripts/gap_finder.pl \
	../../Allpaths/Allpaths.34x34x14x14x14x_trimmed.cropped.50.fasta > Gaps.Allpaths.34x34x14x14x14.txt
5) Find scaffolds overlapping Gaps
	kchristensen@ccr:/scratch2/kchristensen/Sockeye.Genome.Assembly.2018/customGapClose/gaps$ python ../scripts/CompareAlignments2Gaps.v1.0.py -aln \
	../filteredAlignment/Allpaths.34x34x14x14x14x.vs.Lordec.Pacbio.evalue.1_15.mhsps.25.ws.42.pid.85.mts.4.m1.5.m2.0.25.ma1.15K.ma2.15K.ml1.0.25.ml2.0.ma.1K.amp.87.mp.85.pv.5.fML.1K.fMP.87.concise.gz \
	-gap1 ./Gaps.Allpaths.34x34x14x14x14.txt > GapInfoOner34.txt
		Opened the first gap file: ./Gaps.Allpaths.34x34x14x14x14.txt
		Found: 13719 scaffold(s) and 200905 gap(s)
		Found: 2868519 alignments,
		Total alignment length: 19053787845.0
		Average percent identity: 89.1558416622
		Average alignment length: 6642.3781209
		Number of potentially filled gaps (1x or more coverage): 186743
		Average gap distance of potentially filled gaps: 1664.09917373
		Average coverage of potentially filled gaps: 7.22315695903
		Number of filled gaps with 3x or more coverage: 162087
		Number of filled gaps with 10x or more coverage: 49859
		Number of unfilled gaps: 14162
		Average gap distance of unfilled gaps: 4568.26451066
6) Replace Sequence
	kchristensen@ccr:/scratch2/kchristensen/Sockeye.Genome.Assembly.2018/customGapClose$ python scripts/FillGaps.v1.2.py \
	-alnF filteredAlignment/Allpaths.34x34x14x14x14x.vs.Lordec.Pacbio.evalue.1_15.mhsps.25.ws.42.pid.85.mts.4.m1.5.m2.0.25.ma1.15K.ma2.15K.ml1.0.25.ml2.0.ma.1K.amp.87.mp.85.pv.5.aln.gz \
	-gapF gaps/GapInfoOner34.txt -subject ../Allpaths/Allpaths.34x34x14x14x14x_trimmed.cropped.50.fasta \
	-query ../Pacbio/lordec/Pacbio.all.seqs.lordec.fasta.gz -mDist 100 -mDiff 100 -mCov 10000 -debug yes \
	-mnGapS 9 > filledGaps/Allpaths.34x34x14x14x14_trimmed.cropped.50.filled.4.mDist100.mDiff100.mCov1000.mnGS9.fasta 2> filledGaps/Test.debug
	kchristensen@ccr:/scratch2/kchristensen/Sockeye.Genome.Assembly.2018/customGapClose$ summarizeAssembly.py \
	filledGaps/Allpaths.34x34x14x14x14_trimmed.cropped.50.filled.4.mDist100.mDiff100.mCov1000.mnGS9.fast
		====================
		Scaffolds | withGaps | withoutGaps
		====================
		#Seqs | 37,905
		Min | 878 | 801
		1st Qu.| 1,390 | 1,385
		Median | 2,446 | 2,320
		Mean | 50,999 | 48,733
		3rd Qu.| 14,342 | 9,561
		Max | 8,015,360 | 7,991,763
		Total | 1,933,151,694 | 1,847,247,588
		n50 | 642,398 | 713,892
		n90 | 45,666 | 49,609
		n95 | 18,022 | 18,013
		====================
		Contigs | withNs | withoutNs
		====================
		#Seqs | 60,967
		Min | 27 | 27
		1st Qu.| 1,350 | 1,350
		Median | 2,487 | 2,486
		Mean | 30,299 | 30,298
		3rd Qu.| 12,789 | 12,789
		Max | 3,058,487 | 3,058,473
		Total | 1,847,247,588 | 1,847,228,560
		n50 | 246,962 | 246,959
		n90 | 21,692 | 21,690
		n95 | 7,432 | 7,432
		====================
		Gaps
		====================
		#Seqs | 23,062
		Min | 25
		1st Qu.| 1,231
		Median | 3,290
		Mean | 3,724
		3rd Qu.| 5,690
		Max | 14,175
		Total | 85,904,106
		n50 | 5,939
		n90 | 2,228
		n95 | 1,481
		====================
		Non-gapped Ns Count: 19028
#####################################################
###After Pilon ######################################
	====================
	Scaffolds | withGaps | withoutGaps
	====================
	#Seqs | 37,905
	Min | 855 | 763
	1st Qu.| 1,388 | 1,383
	Median | 2,444 | 2,319
	Mean | 50,857 | 48,667
	3rd Qu.| 14,274 | 9,579
	Max | 8,006,832 | 7,986,385
	Total | 1,927,758,277 | 1,844,724,533
	n50 | 641,715 | 712,409
	n90 | 45,476 | 49,442
	n95 | 17,954 | 18,003
	====================
	Contigs | withNs | withoutNs
	====================
	#Seqs | 60,122
	Min | 27 | 27
	1st Qu.| 1,354 | 1,354
	Median | 2,470 | 2,470
	Mean | 30,683 | 30,682
	3rd Qu.| 12,257 | 12,256
	Max | 3,567,218 | 3,567,200
	Total | 1,844,724,533 | 1,844,704,693
	n50 | 265,620 | 265,616
	n90 | 21,994 | 21,994
	n95 | 7,486 | 7,486
	====================
	Gaps
	====================
	#Seqs | 22,217
	Min | 25
	1st Qu.| 1,248
	Median | 3,295
	Mean | 3,737
	3rd Qu.| 5,700
	Max | 14,157
	Total | 83,033,744
	n50 | 5,912
	n90 | 2,223
	n95 | 1,480
	====================
	Non-gapped Ns Count: 19840
########################################################################
#### Round 2 after scaffolding #########################################
1a) Find Gaps
	kchristensen@ccr:/scratch2/kchristensen/Sockeye.Genome.Assembly.2018/customGapClose/gaps$ perl ../scripts/gap_finder.pl \
	../genome/Oner.Allpaths.CustomGap.V4.All.oner_lane-all_barcoded.3lanes10X.l5.a0.5.c3.e30000.links.fa > \
	Gaps.Allpaths.CustomGapV4.Pilon.TigArcLink.txt
1b) Statistics before:
	====================
	Scaffolds | withGaps | withoutGaps
	====================
	#Seqs | 38,592
	Min | 1 | 1
	1st Qu.| 1,349 | 1,336
	Median | 2,298 | 2,174
	Mean | 49,924 | 47,800
	3rd Qu.| 11,307 | 7,380
	Max | 12,024,040 | 11,995,598
	Total | 1,926,695,389 | 1,844,735,225
	n50 | 1,057,927 | 1,141,392
	n90 | 44,050 | 48,362
	n95 | 16,999 | 17,153
	====================
	Contigs | withNs | withoutNs
	====================
	#Seqs | 60,573
	Min | 1 | 0
	1st Qu.| 1,311 | 1,311
	Median | 2,298 | 2,298
	Mean | 30,454 | 30,454
	3rd Qu.| 10,556 | 10,549
	Max | 4,944,363 | 4,944,331
	Total | 1,844,735,225 | 1,844,704,693
	n50 | 309,062 | 309,056
	n90 | 22,218 | 22,218
	n95 | 7,467 | 7,467
	====================
	Gaps
	====================
	#Seqs | 21,981
	Min | 25
	1st Qu.| 1,239
	Median | 3,281
	Mean | 3,728
	3rd Qu.| 5,693
	Max | 14,157
	Total | 81,960,164
	n50 | 5,911
	n90 | 2,210
	n95 | 1,473
	====================
	Non-gapped Ns Count: 30532
2) Make database
	kchristensen@ccr:/scratch2/kchristensen/Sockeye.Genome.Assembly.2018/customGapClose/genome$ makeblastdb \
	-in Oner.Allpaths.CustomGap.V4.All.oner_lane-all_barcoded.3lanes10X.l5.a0.5.c3.e30000.links.fa -out Allpaths.CustomGapV4.Pilon.TigArcLink \
	-dbtype nucl
3) Align sequences (same as above)
	kchristensen@ccr:/scratch2/kchristensen/Sockeye.Genome.Assembly.2018/customGapClose/alignment$ blastn -task megablast \
	-db ../genome/Allpaths.CustomGapV4.Pilon.TigArcLink -query ../../Pacbio/lordec/Pacbio.all.seqs.lordec.fasta \
	-out Allpaths.CustomGapV4.Pilon.TigArcLink.vs.Lordec_Pacbio.evalue.1_15.mhsps.25.ws.42.pid.85.mts.4.aln -evalue 0.0000000000000001 \
	-max_hsps 25 -word_size 42 -perc_identity 85 -max_target_seqs 4 -outfmt 6 -num_threads 20
4) Filter alignments (same as above except 100K space allowed)
	kchristensen@ccr:/scratch2/kchristensen/Sockeye.Genome.Assembly.2018/customGapClose/filteredAlignment$ python \
	../scripts/General_linear_filter_fmt6.v1.2.py -aln \
	../alignment/Allpaths.CustomGapV4.Pilon.TigArcLink.vs.Lordec_Pacbio.evalue.1_15.mhsps.25.ws.42.pid.85.mts.4.aln.gz -fai1 \
	../../Pacbio/lordec/Pacbio.all.seqs.lordec.fasta.fai -fai2 \
	../genome/Oner.Allpaths.CustomGap.V4.All.oner_lane-all_barcoded.3lanes10X.l5.a0.5.c3.e30000.links.fa.fai \
	-max1 5 -max2 0.25 -maxActual1 100000 -maxActual2 100000 -minl1 0.25 -minl2 0 -minaln 1000 -avgminper 87 -minper 85 \
	-pidVar 5 > \
	Allpaths.CustomGapV4.Pilon.TigArcLink.vs.Lordec_Pacbio.evalue.1_15.mhsps.25.ws.42.pid.85.mts.4.m1.5.m2.0.25.ma1.100K.ma2.100K.ml1.0.25.ml2.0.ma.1K.amp.87.mp.85.pv.5.aln
		Opened fasta file (fai) index file: 1.
			Fai file: 1
			# Seqs: 7399839
			AvgLength: 7017.57883394
		Opened fasta file (fai) index file: 2.
			Fai file: 2
			# Seqs: 38592
			AvgLength: 49924.7354115
		Found 43718380 alignments
		Kept 6490933 alignments
5) Filter by best location and return concise format
	kchristensen@ccr:/scratch2/kchristensen/Sockeye.Genome.Assembly.2018/customGapClose/filteredAlignment$ python ../scripts/BestQuery.v.1.2.py -aln \
	../filteredAlignment/Allpaths.CustomGapV4.Pilon.TigArcLink.vs.Lordec_Pacbio.evalue.1_15.mhsps.25.ws.42.pid.85.mts.4.m1.5.m2.0.25.ma1.100K.ma2.100K.ml1.0.25.ml2.0.ma.1K.amp.87.mp.85.pv.5.aln \
	-filtMinLen 1000 -filtMinPi 87 > \
	../filteredAlignment/Allpaths.CustomGapV4.Pilon.TigArcLink.vs.Lordec_Pacbio.evalue.1_15.mhsps.25.ws.42.pid.85.mts.4.m1.5.m2.0.25.ma1.100K.ma2.100K.ml1.0.25.ml2.0.ma.1K.amp.87.mp.85.pv.5.fML.1K.fMP.87.concise
6) Find scaffolds overlapping Gaps
	kchristensen@ccr:/scratch2/kchristensen/Sockeye.Genome.Assembly.2018/customGapClose/filteredAlignment$ python ../scripts/CompareAlignments2Gaps.v1.0.py \
	-aln ../filteredAlignment/Allpaths.CustomGapV4.Pilon.TigArcLink.vs.Lordec_Pacbio.evalue.1_15.mhsps.25.ws.42.pid.85.mts.4.m1.5.m2.0.25.ma1.100K.ma2.100K.ml1.0.25.ml2.0.ma.1K.amp.87.mp.85.pv.5.fML.1K.fMP.87.concise \
	-gap1 ../gaps/Gaps.Allpaths.CustomGapV4.Pilon.TigArcLink.txt > ../gaps/GapInfo.CustomGapV4.Pilon.TigArcLink.txt
		Opened the first gap file: ../gaps/Gaps.Allpaths.CustomGapV4.Pilon.TigArcLink.txt
		Found: 10920 scaffold(s) and 34231 gap(s)
		Found: 2624331 alignments,
		Total alignment length: 18526797687.0
		Average percent identity: 89.0254748368
		Average alignment length: 7059.62688662
		Number of potentially filled gaps (1x or more coverage): 20745
		Average gap distance of potentially filled gaps: 1091.68623765
		Average coverage of potentially filled gaps: 6.381296698
		Number of filled gaps with 3x or more coverage: 14025
		Number of filled gaps with 10x or more coverage: 4172
		Number of unfilled gaps: 13486
		Average gap distance of unfilled gaps: 4400.39040486
7) Replace Sequence
	kchristensen@ccr:/scratch2/kchristensen/Sockeye.Genome.Assembly.2018/customGapClose/filledGaps$ python ../scripts/FillGaps.v1.3.py -header yes -alnF \
	../filteredAlignment/Allpaths.CustomGapV4.Pilon.TigArcLink.vs.Lordec_Pacbio.evalue.1_15.mhsps.25.ws.42.pid.85.mts.4.m1.5.m2.0.25.ma1.100K.ma2.100K.ml1.0.25.ml2.0.ma.1K.amp.87.mp.85.pv.5.aln \
	-gapF ../gaps/GapInfo.CustomGapV4.Pilon.TigArcLink.txt -subject ../genome/Oner.Allpaths.CustomGap.V4.All.oner_lane-all_barcoded.3lanes10X.l5.a0.5.c3.e30000.links.fa \
	-query ../../Pacbio/lordec/Pacbio.all.seqs.lordec.fasta -mDist 100 -mDiff 100 -mCov 10000 -debug yes -mnGapS 9 > \
	./Allpaths.CustomGapV4.Pilon.TigArcLink.CustomGapV1.fasta 2> ./Allpaths.CustomGapV4.Pilon.TigArcLink.CustomGapV1.out
8) Statistics:
	====================
	Scaffolds | withGaps | withoutGaps
	====================
	#Seqs | 38,592
	Min | 1 | 1
	1st Qu.| 1,349 | 1,336
	Median | 2,298 | 2,174
	Mean | 49,918 | 47,976
	3rd Qu.| 11,294 | 7,425
	Max | 12,025,952 | 12,011,214
	Total | 1,926,460,870 | 1,851,506,119
	n50 | 1,057,926 | 1,135,559
	n90 | 43,978 | 48,680
	n95 | 17,012 | 17,276
	====================
	Contigs | withNs | withoutNs
	====================
	#Seqs | 58,112
	Min | 1 | 0
	1st Qu.| 1,302 | 1,302
	Median | 2,242 | 2,242
	Mean | 31,860 | 31,860
	3rd Qu.| 10,127 | 10,127
	Max | 4,944,495 | 4,944,473
	Total | 1,851,506,119 | 1,851,479,638
	n50 | 360,792 | 360,792
	n90 | 24,206 | 24,206
	n95 | 8,088 | 8,088
	====================
	Gaps
	====================
	#Seqs | 19,520
	Min | 25
	1st Qu.| 1,319
	Median | 3,389
	Mean | 3,839
	3rd Qu.| 5,847
	Max | 14,157
	Total | 74,954,751
	n50 | 6,022
	n90 | 2,314
	n95 | 1,540
	====================
	Non-gapped Ns Count: 26481
