# Supplementary material for: The sockeye salmon genome, transcriptome, and analyses identifying population defining regions of the genome
Source: PLoS One. 2020 Oct 29;15(10):e0240935. doi: 10.1371/journal.pone.0240935 (PMC7595290; doi:10.1371/journal.pone.0240935)
Supplement: S1 File — (XZ) [file pone.0240935.s010.xz › S1_File_added/readmeGenomeAssembly.txt]

###############################################################################################
### Programs and commands used ################################################################
###############################################################################################

######################################################################
### Illumina Read Quality Control ####################################
######################################################################

1) Visualize quality report

	ls -1 /NAS_DS/raw_data/genome/oner/illumina/RAPID_PE250/*.fastq.gz | \
	xargs -I@@ sh -c '../../Chinook_Assembly/FastQC/fastqc -outdir=./ @@'

2) Trim

        ### Paired End/Overlapping ### 
	java -jar ../Chinook_Assembly/Trimmomatic-0.36/trimmomatic-0.36.jar PE \
	/NAS_DS/raw_data/genome/oner/illumina/RAPID_PE250/HI.4076.001.Index_19.On170113-E2_R1.fastq.gz \
	/NAS_DS/raw_data/genome/oner/illumina/RAPID_PE250/HI.4076.001.Index_19.On170113-E2_R2.fastq.gz \
	./Trimmed/HI4076_01_Index19_R1_Paired.fastq.gz ./Trimmed/HI4076_01_Index19_R1_Unpaired.fastq.gz \
	./Trimmed/HI4076_01_Index19_R2_Paired.fastq.gz ./Trimmed/HI4076_01_Index19_R2_Unpaired.fastq.gz \
	ILLUMINACLIP:../Chinook_Assembly/Trimmomatic-0.36/adapters/TruSeq3-PE-2.fa:2:30:10

	java -jar ../Chinook_Assembly/Trimmomatic-0.36/trimmomatic-0.36.jar PE \
	/NAS_DS/raw_data/genome/oner/illumina/RAPID_PE250/HI.4076.002.Index_19.On170113-E2_R1.fastq.gz \
	/NAS_DS/raw_data/genome/oner/illumina/RAPID_PE250/HI.4076.002.Index_19.On170113-E2_R2.fastq.gz \
	./Trimmed/HI4076_02_Index_19_R1_Paired.fastq.gz ./Trimmed/HI4076_02_Index_19_R1_Unpaired.fastq.gz \
	./Trimmed/HI4076_02_Index_19_R2_Paired.fastq.gz ./Trimmed/HI4076_02_Index_19_R2_Unpaired.fastq.gz \
	ILLUMINACLIP:../Chinook_Assembly/Trimmomatic-0.36/adapters/TruSeq3-PE-2.fa:2:30:10

        ### Mate-pair libraries ###
	java -jar ../Chinook_Assembly/Trimmomatic-0.36/trimmomatic-0.36.jar PE \
	/NAS_DS/raw_data/genome/oner/illumina/MP/HI.4063.008.Index_6.On170113-E2-3KB_R1.fastq.gz \
	/NAS_DS/raw_data/genome/oner/illumina/MP/HI.4063.008.Index_6.On170113-E2-3KB_R2.fastq.gz \
	./Trimmed/HI4063_08_3KB_R1_Paired_MinLen50.fastq.gz \
	./Trimmed/HI4063_08_3KB_R1_Unpaired_MinLen50.fastq.gz \
	./Trimmed/HI4063_08_3KB_R2_Paired_MinLen50.fastq.gz \
	./Trimmed/HI4063_08_3KB_R2_Unpaired_MinLen50.fastq.gz \
	ILLUMINACLIP:../Chinook_Assembly/Trimmomatic-0.36/adapters/TruSeq3-PE-2.fa:2:30:10 \
	ILLUMINACLIP:../Chinook_Assembly/Trimmomatic-0.36/adapters/NexteraPE-PE.fa:2:30:10 \
	LEADING:28 TRAILING:28 SLIDINGWINDOW:4:15 MINLEN:50

	java -jar ../Chinook_Assembly/Trimmomatic-0.36/trimmomatic-0.36.jar PE \
	/NAS_DS/raw_data/genome/oner/illumina/MP/HI.4064.004.Index_7.On170113-E2-5KB_R1.fastq.gz \
	/NAS_DS/raw_data/genome/oner/illumina/MP/HI.4064.004.Index_7.On170113-E2-5KB_R2.fastq.gz \
	./Trimmed/HI4064_04_5KB_R1_Paired_MinLen.fastq.gz \
	./Trimmed/HI4064_04_5KB_R1_Unpaired_MinLen50.fastq.gz \
	./Trimmed/HI4064_04_5KB_R2_Paired_MinLen50.fastq.gz \
	./Trimmed/HI4064_04_5KB_R2_Unpaired_MinLen50.fastq.gz \
	ILLUMINACLIP:../Chinook_Assembly/Trimmomatic-0.36/adapters/TruSeq3-PE-2.fa:2:30:10 \
	ILLUMINACLIP:../Chinook_Assembly/Trimmomatic-0.36/adapters/NexteraPE-PE.fa:2:30:10 \
	LEADING:28 TRAILING:28 SLIDINGWINDOW:4:15 MINLEN:50

	java -jar ../Chinook_Assembly/Trimmomatic-0.36/trimmomatic-0.36.jar PE \
	/NAS_DS/raw_data/genome/oner/illumina/MP/HI.4064.005.Index_12.On170113-E2-10KB_R1.fastq.gz \
	/NAS_DS/raw_data/genome/oner/illumina/MP/HI.4064.005.Index_12.On170113-E2-10KB_R2.fastq.gz \
	./Trimmed/HI4064_05_10KB_R1_Paired.fastq_MinLen50.gz \
	./Trimmed/HI4064_05_10KB_R1_Unpaired_MinLen50.fastq.gz \
	./Trimmed/HI4064_05_10KB_R2_Paired_MinLen50.fastq.gz \
	./Trimmed/HI4064_05_10KB_R2_Unpaired_MinLen50.fastq.gz \
	ILLUMINACLIP:../Chinook_Assembly/Trimmomatic-0.36/adapters/TruSeq3-PE-2.fa:2:30:10 \
	ILLUMINACLIP:../Chinook_Assembly/Trimmomatic-0.36/adapters/NexteraPE-PE.fa:2:30:10 \
	LEADING:28 TRAILING:28 SLIDINGWINDOW:4:15 MINLEN:50


######################################################################
### Allpaths Initial Genome Assembly #################################
######################################################################

1) Please see Manuscript (34,34,14,14,14)

######################################################################
### Gap Filling ######################################################
######################################################################

1) Pacbio reads were corrected using Lordec

	a) RAW Sequences:
		Available on NCBI

	b) Prep
		###########################################################
		###Sequences were concatenated together and gunzipped #####
		###########################################################

	c) Correction

		lordec-correct -k 21 -s 3 -T 50 -i \
		../raw/All.sequences.fastq.gz -2 ../illumina/All.PE.sequences.fastq.gz -o All.sequences.corrected.fasta


2) Gapfill using custom approach

	### See: readmeGapFilling.txt

######################################################################
### Polishing with Pilon #############################################
######################################################################

1) The Allpaths.34x34x14x14x14_trimmed.cropped.50.filled.4.mDist100.mDiff100.mCov1000.mnGS9.fasta gap-filled genome was used
2) Reads that were filtered and trimmed were used for polishing
3) Please see Pilon folder for more information

######################################################################
### Scaffolding with 10X data ########################################
### exact commands not known (done by someone else) ##################
######################################################################

###Statistics after

	====================
	Scaffolds | withGaps | withoutGaps
	====================
	#Seqs  |       38,592
	Min    |            1 |            1
	1st Qu.|        1,349 |        1,336
	Median |        2,298 |        2,174
	Mean   |       49,924 |       47,800
	3rd Qu.|       11,307 |        7,380
	Max    |   12,024,040 |   11,995,598
	Total  | 1,926,695,389 | 1,844,735,225
	n50    |    1,057,927 |    1,141,392
	n90    |       44,050 |       48,362
	n95    |       16,999 |       17,153

	====================
	Contigs | withNs | withoutNs
	====================
	#Seqs  |       60,573
	Min    |            1 |            0
	1st Qu.|        1,311 |        1,311
	Median |        2,298 |        2,298
	Mean   |       30,454 |       30,454
	3rd Qu.|       10,556 |       10,549
	Max    |    4,944,363 |    4,944,331
	Total  | 1,844,735,225 | 1,844,704,693
	n50    |      309,062 |      309,056
	n90    |       22,218 |       22,218
	n95    |        7,467 |        7,467

	====================
	Gaps
	====================
	#Seqs  |       21,981
	Min    |           25
	1st Qu.|        1,239
	Median |        3,281
	Mean   |        3,728
	3rd Qu.|        5,693
	Max    |       14,157
	Total  |   81,960,164
	n50    |        5,911
	n90    |        2,210
	n95    |        1,473

	====================
	Non-gapped Ns Count:  30532

######################################################################
### Custom Gap Fill round 2 ##########################################
### (See readmeGapFilling) ###########################################
######################################################################

	====================
	Scaffolds | withGaps | withoutGaps
	====================
	#Seqs  |       38,592
	Min    |            1 |            1
	1st Qu.|        1,349 |        1,336
	Median |        2,298 |        2,174
	Mean   |       49,918 |       47,976
	3rd Qu.|       11,294 |        7,425
	Max    |   12,025,952 |   12,011,214
	Total  | 1,926,460,870 | 1,851,506,119
	n50    |    1,057,926 |    1,135,559
	n90    |       43,978 |       48,680
	n95    |       17,012 |       17,276

	====================
	Contigs | withNs | withoutNs
	====================
	#Seqs  |       58,112
	Min    |            1 |            0
	1st Qu.|        1,302 |        1,302
	Median |        2,242 |        2,242
	Mean   |       31,860 |       31,860
	3rd Qu.|       10,127 |       10,127
	Max    |    4,944,495 |    4,944,473
	Total  | 1,851,506,119 | 1,851,479,638
	n50    |      360,792 |      360,792
	n90    |       24,206 |       24,206
	n95    |        8,088 |        8,088

	====================
	Gaps
	====================
	#Seqs  |       19,520
	Min    |           25
	1st Qu.|        1,319
	Median |        3,389
	Mean   |        3,839
	3rd Qu.|        5,847
	Max    |       14,157
	Total  |   74,954,751
	n50    |        6,022
	n90    |        2,314
	n95    |        1,540

	====================
	Non-gapped Ns Count:  26481


######################################################################
### Arrow correction #################################################

	Reads: pacbio reads
        Genome: Allpaths.CustomGapV4.Pilon.TigArcLink.CustomGapV1.fasta

	(on cluster)
	sh arrow.sh fof.txt Oner.All.CGV4.Pil.TigArcLink.CGV1.ARW \
	Allpaths.CustomGapV4.Pilon.TigArcLink.CustomGapV1.fasta

	### Statistics #####################
		====================
		Scaffolds | withGaps | withoutGaps
		====================
		#Seqs  |       38,592
		Min    |            1 |            1
		1st Qu.|        1,356 |        1,343
		Median |        2,317 |        2,187
		Mean   |       49,945 |       48,006
		3rd Qu.|       11,309 |        7,459
		Max    |   12,019,417 |   12,004,679
		Total  | 1,927,500,065 | 1,852,678,867
		n50    |    1,057,221 |    1,137,281
		n90    |       43,877 |       48,504
		n95    |       16,960 |       17,215

		====================
		Contigs | withNs | withoutNs
		====================
		#Seqs  |       57,451
		Min    |            1 |      -11,773
		1st Qu.|        1,304 |        1,272
		Median |        2,227 |        2,155
		Mean   |       32,247 |       31,985
		3rd Qu.|        9,718 |        9,336
		Max    |    5,984,873 |    5,984,853
		Total  | 1,852,678,867 | 1,837,601,356
		n50    |      390,624 |      396,057
		n90    |       24,571 |       25,758
		n95    |        8,136 |        9,052

		====================
		Gaps
		====================
		#Seqs  |       18,859
		Min    |           25
		1st Qu.|        1,490
		Median |        3,490
		Mean   |        3,967
		3rd Qu.|        5,927
		Max    |       14,157
		Total  |   74,821,198
		n50    |        6,031
		n90    |        2,338
		n95    |        1,574

		====================
		Non-gapped Ns Count:  15077511

######################################################################
### Pilon correction #################################################

3) Please see readmePilon

	====================
	Scaffolds | withGaps | withoutGaps
	====================
	#Seqs  |       38,592
	Min    |            1 |            1
	1st Qu.|        1,356 |        1,343
	Median |        2,314 |        2,185
	Mean   |       49,935 |       48,021
	3rd Qu.|       11,290 |        7,485
	Max    |   12,021,330 |   12,006,989
	Total  | 1,927,113,958 | 1,853,242,771
	n50    |    1,058,586 |    1,137,985
	n90    |       43,877 |       48,520
	n95    |       16,944 |       17,198

	====================
	Contigs | withNs | withoutNs
	====================
	#Seqs  |       57,345
	Min    |            1 |            0
	1st Qu.|        1,306 |        1,306
	Median |        2,233 |        2,233
	Mean   |       32,317 |       32,317
	3rd Qu.|        9,728 |        9,728
	Max    |    5,985,904 |    5,985,884
	Total  | 1,853,242,771 | 1,853,228,142
	n50    |      391,100 |      391,090
	n90    |       24,594 |       24,594
	n95    |        8,138 |        8,138

	====================
	Gaps
	====================
	#Seqs  |       18,753
	Min    |           25
	1st Qu.|        1,472
	Median |        3,469
	Mean   |        3,939
	3rd Qu.|        5,896
	Max    |       14,125
	Total  |   73,871,187
	n50    |        6,015
	n90    |        2,328
	n95    |        1,573

	====================
	Non-gapped Ns Count:  14629

######################################################################
### Remove scaffolds less than 500 bp ################################

	seqtk seq -L 500 Oner.All.CG4.Pil.Tig.CG1.Arw.Pil.fasta > Oner.All.CG4.Pil.Tig.CG1.Arw.Pil.L500.fasta

######################################################################
### Uppercase ########################################################

	tr '[:lower:]' '[:upper:]' < \
	Oner.All.CG4.Pil.Tig.CG1.Arw.Pil.L500.fasta > Oner.All.CG4.Pil.Tig.CG1.Arw.Pil.L500.U.fasta

	###Statistics #####################

	====================
	Scaffolds | withGaps | withoutGaps
	====================
	#Seqs  |       38,076
	Min    |          500 |           19
	1st Qu.|        1,377 |        1,363
	Median |        2,365 |        2,225
	Mean   |       50,609 |       48,669
	3rd Qu.|       11,677 |        7,732
	Max    |   12,021,330 |   12,006,989
	Total  | 1,927,007,010 | 1,853,136,411
	n50    |    1,058,586 |    1,137,985
	n90    |       43,889 |       48,558
	n95    |       16,968 |       17,253

	====================
	Contigs | withNs | withoutNs
	====================
	#Seqs  |       56,825
	Min    |            1 |            1
	1st Qu.|        1,321 |        1,321
	Median |        2,266 |        2,266
	Mean   |       32,611 |       32,611
	3rd Qu.|        9,921 |        9,920
	Max    |    5,985,904 |    5,985,884
	Total  | 1,853,136,411 | 1,853,121,846
	n50    |      391,100 |      391,527
	n90    |       24,604 |       24,604
	n95    |        8,168 |        8,168

	====================
	Gaps
	====================
	#Seqs  |       18,749
	Min    |           25
	1st Qu.|        1,474
	Median |        3,469
	Mean   |        3,939
	3rd Qu.|        5,897
	Max    |       14,125
	Total  |   73,870,599
	n50    |        6,015
	n90    |        2,328
	n95    |        1,573

	====================
	Non-gapped Ns Count:  14565

######################################################################
### Checking the Quality of the Assembly #############################
######################################################################

######################################################################
### Busco ############################################################
######################################################################

	export \
	AUGUSTUS_CONFIG_PATH=busco-master-e83a6c94101511484799f9770cdfc148559b136d/AugustusConfig/config

	python \
	/scratch/kchristensen/software/busco/busco-master-e83a6c94101511484799f9770cdfc148559b136d/scripts/run_BUSCO.py \
	-i ../finalGenome/Oner.All.CG4.Pil.Tig.CG1.Arw.Pil.L500.U.fasta -o Oner.finalScaffolds \
	-l actinopterygii_odb9 \
	-m geno -c 10 -sp zebrafish

	# BUSCO version is: 3.0.2 
	# The lineage dataset is: actinopterygii_odb9 (Creation date: 2016-02-13, number of species: 20, number of BUSCOs: 4584)
	# To reproduce this run: python busco-master-e83a6c94101511484799f9770cdfc148559b136d/scripts/run_BUSCO.py -i ../finalGenome/Oner.All.CG4.Pil.Tig.CG1.Arw.Pil.L500.U.fasta -o Oner.finalScaffolds -l busco-master-e83a6c94101511484799f9770cdfc148559b136d/lineages/actinopterygii_odb9/ -m genome -c 10 -sp zebrafish
	#
	# Summarized benchmarking in BUSCO notation for file ../finalGenome/Oner.All.CG4.Pil.Tig.CG1.Arw.Pil.L500.U.fasta
	# BUSCO was run in mode: genome

		C:88.8%[S:49.9%,D:38.9%],F:2.9%,M:8.3%,n:4584

		4067	Complete BUSCOs (C)
		2286	Complete and single-copy BUSCOs (S)
		1781	Complete and duplicated BUSCOs (D)
		134	Fragmented BUSCOs (F)
		383	Missing BUSCOs (M)
		4584	Total BUSCO groups searched

######################################################################
### Check for identical scaffolds ####################################
######################################################################

	makeblastdb -in \
	Oner.All.CG4.Pil.Tig.CG1.Arw.Pil.L500.U.fasta -dbtype nucl -out Oner.All.CG4.Pil.Tig.CG1.Arw.Pil.L500.U

	blastn -task megablast -db Oner.All.CG4.Pil.Tig.CG1.Arw.Pil.L500.U \
	-query Oner.All.CG4.Pil.Tig.CG1.Arw.Pil.L500.U.fasta -out final.vs.final.e10.mhsps10.ws90.pid97.mts4.aln -evalue 0.00000000001 -max_hsps 10 -outfmt 6 \
	-word_size 90 -perc_identity 97 -max_target_seqs 4 -num_threads 14

	samtools faidx Oner.All.CG4.Pil.Tig.CG1.Arw.Pil.L500.U.fasta

	python General_linear_filter_fmt6.v1.2.py \
	-aln final.vs.final.e10.mhsps10.ws90.pid97.mts4.aln -fai1 Oner.All.CG4.Pil.Tig.CG1.Arw.Pil.L500.U.fasta.fai \
	-fai2 Oner.All.CG4.Pil.Tig.CG1.Arw.Pil.L500.U.fasta.fai -minl1 0.5 -minl2 0.5 -avgminper 95 -maxActual1 100000 -maxActual2 100000 > \
	final.vs.final.e10.mhsps10.ws90.pid95.mts4.minl105.minl205.maxA100K.aln

	python DuplicatedScaffolds.V1.1.py -aln final.vs.final.e10.mhsps10.ws90.pid95.mts4.minl105.minl205.maxA100K.aln \
	-fai1 Oner.All.CG4.Pil.Tig.CG1.Arw.Pil.L500.U.fasta.fai -fai2 Oner.All.CG4.Pil.Tig.CG1.Arw.Pil.L500.U.fasta.fai -per 0.8 > Duplicated.0.5.txt

	(None were over 10K) -- Leaving them

######################################################################
### Marey Map and Genetic Maps #######################################
######################################################################
### Genetic maps were downloaded and libreoffice was used ############
### to generate a fasta file. ########################################
### Genetic maps used Everett et al. 2012, Limborg et al. 2015,   ####
### and Larson et al. 2016. ##########################################
######################################################################

1) Transfer Files

2) Generate the bwa index

	bwa index ...

3) Align to Scaffolds

	ls *.fasta | sed 's/.fasta//' | xargs -I @@ sh -c \
	'bwa mem -t 5 Oner.All.CG4.Pil.Tig.CG1.Arw.Pil.L500.U.fasta @@.fasta > ../Alignments/@@.vs.Oner.FVScaff.sam'

4) Output to common format

	python Return_Genetic_Map_II_General.py \
	-sam Everett_et_al_2012_Female.vs.Oner.FVScaff.sam \
	-map Everett_et_al_2012.female.general.csv > \
	Everett_et_al_2012.female.vs.scaffolds.mMap

	python Return_Genetic_Map_II_General.py \
	-sam Everett_et_al_2012_Male.vs.Oner.FVScaff.sam \
	-map Everett_et_al_2012.male.general.csv > \
	Everett_et_al_2012.male.vs.scaffolds.mMap

	python Return_Genetic_Map_II_General.py -sam \
	Larson_et_al_2016.PE1.vs.Oner.FVScaff.sam \
	-map Larson_et_al_2016.male.general.csv > \
	Larson_et_al_2016.PE1.male.vs.scaffolds.mMap
	
	python Return_Genetic_Map_II_General.py -sam \
	Larson_et_al_2016.PE1.vs.Oner.FVScaff.sam \
	-map Larson_et_al_2016.female.general.csv > \
	Larson_et_al_2016.PE1.female.vs.scaffolds.mMap

	python Return_Genetic_Map_II_General.py -sam \
	Larson_et_al_2016.PE2.vs.Oner.FVScaff.sam \
	-map Larson_et_al_2016.male.general.csv > \
	Larson_et_al_2016.PE2.male.vs.scaffolds.mMap

	python Return_Genetic_Map_II_General.py -sam \
	Larson_et_al_2016.PE2.vs.Oner.FVScaff.sam \
	-map Larson_et_al_2016.female.general.csv > \
	Larson_et_al_2016.PE2.female.vs.scaffolds.mMap 

	python Return_Genetic_Map_II_General.py -sam \
	Limborg_et_al_2015.vs.Oner.FVScaff.sam \
	-map Limborg_et_al_2015.general.csv > \
	Limborg_et_al_2015.vs.scaffolds.mMap

######################################################################
### Synteny Information            ###################################
######################################################################

1) Make blast database (same as above in identical scaffolds)

	makeblastdb -in \
	Oner.All.CG4.Pil.Tig.CG1.Arw.Pil.L500.U.fasta -dbtype nucl -out Oner.All.CG4.Pil.Tig.CG1.Arw.Pil.L500.U

2) Align to genomes (Seems to be Okay)

	blastn -task megablast -db /scratch2/shared/NCBI.Genomes/GCF_000233375.1_ICSASG_v2_genomic -query Oner.All.CG4.Pil.Tig.CG1.Arw.Pil.L500.U.fasta -num_threads 5 -outfmt 6 -word_size 48 -perc_identity 94 -max_hsps 100 -max_target_seqs 10 -evalue 0.0000000000000001 | gzip > Oner.FVScaffolds.vs.Ssal.NCBI.ws.48.pid.94.hsps.100.mts.10.e15.aln.gz
	blastn -task megablast -db /scratch2/shared/NCBI.Genomes/GCF_002021735.1_Okis_V1_genomic -query Oner.All.CG4.Pil.Tig.CG1.Arw.Pil.L500.U.fasta -num_threads 5 -outfmt 6 -word_size 48 -perc_identity 94 -max_hsps 100 -max_target_seqs 10 -evalue 0.0000000000000001 | gzip > Oner.FVScaffolds.vs.Okis.NCBI.ws.48.pid.94.hsps.100.mts.10.e15.aln.gz
	blastn -task megablast -db /scratch2/shared/NCBI.Genomes/GCF_002163495.1_Omyk_1.0_genomic -query Oner.All.CG4.Pil.Tig.CG1.Arw.Pil.L500.U.fasta -num_threads 5 -outfmt 6 -word_size 48 -perc_identity 94 -max_hsps 100 -max_target_seqs 10 -evalue 0.0000000000000001 | gzip > Oner.FVScaffolds.vs.Omyk.NCBI.ws.48.pid.94.hsps.100.mts.10.e15.aln.gz
	blastn -task megablast -db /scratch2/shared/NCBI.Genomes/GCF_002872995.1_Otsh_v1.0_genomic -query Oner.All.CG4.Pil.Tig.CG1.Arw.Pil.L500.U.fasta -num_threads 5 -outfmt 6 -word_size 48 -perc_identity 94 -max_hsps 100 -max_target_seqs 10 -evalue 0.0000000000000001 | gzip > Oner.FVScaffolds.vs.Otsh.NCBI.ws.48.pid.94.hsps.100.mts.10.e15.aln.gz
	blastn -task megablast -db /scratch2/shared/NCBI.Genomes/GCF_002910315.2ASM291031v2_genomic -query Oner.All.CG4.Pil.Tig.CG1.Arw.Pil.L500.U.fasta -num_threads 14 -outfmt 6 -word_size 48 -perc_identity 94 -max_hsps 100 -max_target_seqs 10 -evalue 0.0000000000000001 | gzip > Oner.FVScaffolds.vs.Okis.NCBI.ws.48.pid.94.hsps.100.mts.10.e15.aln.gz
	blastn -task megablast -db /scratch2/shared/NCBI.Genomes/GCF_000721915.3_Eluc_V3_genomic -query Oner.All.CG4.Pil.Tig.CG1.Arw.Pil.L500.U.fasta -num_threads 14 -outfmt 6 -max_hsps 400 -max_target_seqs 10 -evalue 0.00000000001 | gzip > Oner.FVScaffolds.vs.Eluc.NCBI.hsps.400.mts.10.e10.aln.gz
	blastn -task megablast -db ../Esox/eluc_V4.chroms-scaffolds.fasta -query Oner.All.CG4.Pil.Tig.CG1.Arw.Pil.L500.U.fasta -num_threads 20 -outfmt 6 -max_hsps 400 -max_target_seqs 10 -evalue 0.00000000001 | gzip > Oner.FVScaffolds.vs.ElucV4.hsps.400.mts.10.e10.aln.gz
	
	####The values for unrelated species is off, trying:
	blastn -task megablast -db ../Esox/eluc_V4.chroms-scaffolds.fasta.masked -query Oner.All.CG4.Pil.Tig.CG1.Arw.Pil.L500.U.fasta -num_threads 20 -outfmt 6 -max_hsps 400 -max_target_seqs 10 -evalue 0.00000000001 | gzip > Oner.FVScaffolds.vs.ElucV4.masked.hsps.400.mts.10.e10.aln.gz

3) Filter for linear alignments

	python ../../customGapClose/scripts/General_linear_filter_fmt6.v1.2.py -aln ../alignments/Oner.FVScaffolds.vs.Omyk.NCBI.ws.48.pid.94.hsps.100.mts.10.e15.aln.gz -fai1 ../../finalGenome/Oner.All.CG4.Pil.Tig.CG1.Arw.Pil.L500.U.fasta.fai -fai2 /scratch2/shared/NCBI.Genomes/GCF_002163495.1_Omyk_1.0_genomic.fna.fai -max1 0.5 -max2 0.5 -maxActual1 1000000 -maxActual2 1000000 -minl1 0.25 -minl2 0 -minaln 1000 -avgminper 94 -minper 94 -pidVar 4 | gzip > Oner.FVScaffolds.vs.Omyk.NCBI.ws.48.pid.94.hsps.100.mts.10.e15.aln.m1.05.m2.05.ma1.1M.ml1.025.ml2.0.mal.1000.amp.94.mp.94.pV.4.aln.gz
	python ../../customGapClose/scripts/General_linear_filter_fmt6.v1.2.py -aln ../alignments/Oner.FVScaffolds.vs.Okis.NCBI.ws.48.pid.94.hsps.100.mts.10.e15.aln.gz -fai1 ../../finalGenome/Oner.All.CG4.Pil.Tig.CG1.Arw.Pil.L500.U.fasta.fai -fai2 /scratch2/shared/NCBI.Genomes/GCF_002021735.1_Okis_V1_genomic.fna.fai -max1 0.5 -max2 0.5 -maxActual1 1000000 -maxActual2 1000000 -minl1 0.25 -minl2 0 -minaln 1000 -avgminper 93 -minper 93 -pidVar 4 | gzip > Oner.FVScaffolds.vs.Okis.NCBI.ws.48.pid.94.hsps.100.mts.10.e15.aln.m1.05.m2.05.ma1.1M.ml1.025.ml2.0.mal.1000.amp.93.mp.93.pV.4.aln.gz
	python ../../customGapClose/scripts/General_linear_filter_fmt6.v1.2.py -aln ../alignments/Oner.FVScaffolds.vs.Otsh.NCBI.ws.48.pid.94.hsps.100.mts.10.e15.aln.gz -fai1 ../../finalGenome/Oner.All.CG4.Pil.Tig.CG1.Arw.Pil.L500.U.fasta.fai -fai2 /scratch2/shared/NCBI.Genomes/GCF_002872995.1_Otsh_v1.0_genomic.fna.fai -max1 0.5 -max2 0.5 -maxActual1 1000000 -maxActual2 1000000 -minl1 0.25 -minl2 0 -minaln 1000 -avgminper 94 -minper 94 -pidVar 4 | gzip > Oner.FVScaffolds.vs.Otsh.NCBI.ws.48.pid.94.hsps.100.mts.10.e15.aln.m1.05.m2.05.ma1.1M.ml1.025.ml2.0.mal.1000.amp.94.mp.94.pV.4.aln.gz
	python ../../customGapClose/scripts/General_linear_filter_fmt6.v1.2.py -aln ../alignments/Oner.FVScaffolds.vs.Ssal.NCBI.ws.48.pid.94.hsps.100.mts.10.e15.aln.gz -fai1 ../../finalGenome/Oner.All.CG4.Pil.Tig.CG1.Arw.Pil.L500.U.fasta.fai -fai2 /scratch2/shared/NCBI.Genomes/GCF_000233375.1_ICSASG_v2_genomic.fna.fai -max1 0.5 -max2 0.5 -maxActual1 1000000 -maxActual2 1000000 -minl1 0.25 -minl2 0 -minaln 1000 -avgminper 93 -minper 93 -pidVar 4 | gzip > Oner.FVScaffolds.vs.Ssal.NCBI.ws.48.pid.94.hsps.100.mts.10.e15.aln.m1.05.m2.05.ma1.1M.ml1.025.ml2.0.mal.1000.amp.93.mp.93.pV.4.aln.gz
	python ../../customGapClose/scripts/General_linear_filter_fmt6.v1.2.py -aln ../alignments/Oner.FVScaffolds.vs.Salp.NCBI.ws.48.pid.94.hsps.100.mts.10.e15.aln.gz -fai1 ../../finalGenome/Oner.All.CG4.Pil.Tig.CG1.Arw.Pil.L500.U.fasta.fai -fai2 /scratch2/shared/NCBI.Genomes/GCF_002910315.2_ASM291031v2_genomic.fna.fai -max1 0.5 -max2 0.5 -maxActual1 1000000 -maxActual2 1000000 -minl1 0.25 -minl2 0 -minaln 1000 -avgminper 93 -minper 93 -pidVar 4 | gzip > Oner.FVScaffolds.vs.Salp.NCBI.ws.48.pid.94.hsps.100.mts.10.e15.aln.m1.05.m2.05.ma1.1M.ml1.025.ml2.0.mal.1000.amp.93.mp.93.pV.4.aln.gz
	python ../../customGapClose/scripts/General_linear_filter_fmt6.v1.2.py -aln ../alignments/Oner.FVScaffolds.vs.Eluc.NCBI.hsps.400.mts.10.e10.aln.gz -fai1 ../../finalGenome/Oner.All.CG4.Pil.Tig.CG1.Arw.Pil.L500.U.fasta.fai -fai2 /scratch2/shared/NCBI.Genomes/GCF_000721915.3_Eluc_V3_genomic.fna.fai -max1 0.5 -max2 0.5 -maxActual1 1000000 -maxActual2 1000000 -minl1 0.2 -minl2 0 -minaln 1000 -avgminper 86 -minper 85 -pidVar 4 | gzip > Oner.FVScaffolds.vs.Eluc.NCBI.hsps.400.mts.10.e10.aln.m1.05.m2.05.ma1.1M.ml1.02.ml2.0.mal.1000.amp.86.mp.85.pV.4.aln.gz
	python ../../customGapClose/scripts/General_linear_filter_fmt6.v1.2.py -aln ../alignments/Oner.FVScaffolds.vs.ElucV4.hsps.400.mts.10.e10.aln.gz -fai1 ../../finalGenome/Oner.All.CG4.Pil.Tig.CG1.Arw.Pil.L500.U.fasta.fai -fai2 ../Esox/eluc_V4.chroms-scaffolds.fasta.fai -max1 0.5 -max2 0.5 -maxActual1 1000000 -maxActual2 1000000 -minl1 0.2 -minl2 0 -minaln 1000 -avgminper 86 -minper 85 -pidVar 4 | gzip > Oner.FVScaffolds.vs.ElucV4.hsps.400.mts.10.e10.aln.m1.05.m2.05.ma1.1M.ml1.02.ml2.0.mal.1000.amp.86.mp.85.pV.4.aln.gz

	python ../../customGapClose/scripts/General_linear_filter_fmt6.v1.2.py -aln ../alignments/Oner.FVScaffolds.vs.ElucV4.masked.hsps.400.mts.10.e10.aln.gz -fai1 ../../finalGenome/Oner.All.CG4.Pil.Tig.CG1.Arw.Pil.L500.U.fasta.fai -fai2 ../Esox/eluc_V4.chroms-scaffolds.fasta.fai -max1 0.2 -max2 0.2 -maxActual1 25000 -maxActual2 25000 -minl1 0.1 -minl2 0 -minaln 5000 -avgminper 76 -minper 74 -pidVar 6 | gzip > Oner.FVScaffolds.vs.ElucV4.masked.hsps.400.mts.10.e10.aln.m1.02.m2.02.ma1.25K.ml1.01.ml2.0.mal.5000.amp.76.mp.74.pV.4.aln.gz

4) Find best placement of scaffolds

	ls | sed 's/.aln.gz//' | xargs -P 7 -I @@ sh -c 'python ../../customGapClose/scripts/BestQuery.v.1.7.py -aln @@.aln.gz -filtMinLen 1000 -minWinSize 10000 -minSizeLarger 10000 | gzip > ../bestQuery/@@.mA.Yes.fml.10K.mws.10K.msl.10k.concise.gz'

	python ../../customGapClose/scripts/BestQuery.v.1.7.py -aln Oner.FVScaffolds.vs.ElucV4.masked.hsps.400.mts.10.e10.aln.m1.02.m2.02.ma1.25K.ml1.01.ml2.0.mal.5000.amp.76.mp.74.pV.4.aln.gz -filtMinLen 5000 -minWinSize 5000 -minSizeLarger 5000 | gzip > ../bestQuery/Oner.FVScaffolds.vs.ElucV4.masked.hsps.400.mts.10.e10.aln.m1.02.m2.02.ma1.25K.ml1.01.ml2.0.mal.5000.amp.76.mp.74.pV.4.fml.5K.mws.5K.msl.5k.concise.gz

6) Organize all the data into a single file

	python ../scripts/GMap2Order.v1.4.py -gen ../GeneticMaps/*.mMap -aln ../Synteny/*Yes* -minScore 30 -minOverlap 1000 -synt 80000 > Oner.vs.All.Ordering.txt
	
7) The order was then manually set in libreoffice

8) A check of the order was then performed:

	ls Chr*.txt | sed 's/.txt//' | xargs -I @@ -P 8 sh -c 'python checkChrom.V0.1.py -alnF Oner.FVScaffolds.vs.Omyk.NCBI.ws.48.pid.94.hsps.100.mts.10.e15.aln.m1.05.m2.05.ma1.1M.ml1.025.ml2.0.mal.1000.amp.94.mp.94.pV.4.aln.gz -tab @@.txt -fai1 Oner.All.CG4.Pil.Tig.CG1.Arw.Pil.L500.U.fasta.fai -fai2 GCF_002163495.1_Omyk_1.0_genomic.fna.fai -sPos 3 -chrPos 45 -bpPos 46 -add "|ARROW|PILON" -orient opp > @@.Omyk.2.out'

	In R:
	setwd("~/")
	library("ggplot2")
	Chr <- read.table("Chr28.Omyk.1.out", header=FALSE, sep="\t")
	ggplot(data=Chr, aes(x=V3, y=V4, color=V1)) + geom_point(size=0.1) + theme(panel.grid.minor = element_line(colour="white", size=0.5)) +
	scale_x_continuous(breaks = seq(0, max(Chr$V3) + 1,1), limits = c(0, max(Chr$V3) + 1), expand=c(0,0)) + theme(legend.position = "none") + 
	scale_y_continuous(breaks = seq(0, 34,1), limits = c(0, 34), expand=c(0,0))

	Chr <- Chr[which(Chr$V4 >= 25 & Chr$V4 < 26),]
	ggplot(data=Chr, aes(x=V3, y=V4, color=V1)) + geom_point(size=0.1) + theme(panel.grid.minor = element_line(colour="white", size=0.5)) + theme(legend.position = "none")
	head(Chr)

9) AGP and fasta files were then output

	python ~/Desktop/Documents/General_Scripts/GenomeAssembly/Output_Genome_AGP_version1.5.py -file Ordering/Scaffold.Order.Final.NonHomeologous1.1.csv -fai Oner.All.CG4.Pil.Tig.CG1.Arw.Pil.L500.U.splitChimera.fasta.fai -output fasta -species "Oncorhynchus nerka" -name Oner_ver1.0 -taxid 8023 -date 30-April-2019 -fasta finalScaffolds/Oner.All.CG4.Pil.Tig.CG1.Arw.Pil.L500.U.splitChimera.fasta.gz > finalFastaCheck/Oner.V1.0.fasta
	python ~/Desktop/Documents/General_Scripts/GenomeAssembly/Output_Genome_AGP_version1.5.py -file Ordering/Scaffold.Order.Final.NonHomeologous1.1.csv -fai Oner.All.CG4.Pil.Tig.CG1.Arw.Pil.L500.U.splitChimera.fasta.fai -output agpUnmapped -species "Oncorhynchus nerka" -name Oner_ver1.0 -taxid 8023 -date 30-April-2019 > Oner.V1.0.Unmapped.agp
	python ~/Desktop/Documents/General_Scripts/GenomeAssembly/Output_Genome_AGP_version1.5.py -file Ordering/Scaffold.Order.Final.NonHomeologous1.1.csv -fai Oner.All.CG4.Pil.Tig.CG1.Arw.Pil.L500.U.splitChimera.fasta.fai -output agpMapped -species "Oncorhynchus nerka" -name Oner_ver1.0 -taxid 8023 -date 30-April-2019 > Oner.V1.0.agp

10) Checking fasta file against other genomes: Symap (masked genomes) vs Oner.V1.0 and Blast alignments

	blastn -task megablast -db ../chromosome/Esox/eluc_V4.chroms-scaffolds.fasta.masked -query ../finalGenome/Oner.V1.0.fasta -out Oner.V1.0.vs.Esox.V4.masked.aln -evalue 0.000000001 -max_target_seqs 3 -max_hsps 20000 -outfmt 6 -num_threads 10 -word_size 32 -perc_identity 70

11) Filter

	python Compare_Genome_2_Other_Genome_blastfmt6_ver1.1.py -aln ../Alignments/Oner.V1.0.vs.Esox.V4.masked.aln.gz -sfai ../genomeFai/eluc_V4.chroms-scaffolds.fasta.masked.fai -qfai ../genomeFai/Oner.V1.0.fasta.fai -minl 0.01 -minal 40000 > Oner.v1.0.vs.Eluc.V4.masked.minl0.01.minal40K.aln
	python Compare_Genome_2_Other_Genome_blastfmt6_ver1.1.py -aln ../Alignments/Oner.V1.0.vs.Omyk.V1.masked.aln.gz -sfai ../genomeFai/GCF_002163495.1_Omyk_1.0_genomic.fna.masked.fai -qfai ../genomeFai/Oner.V1.0.fasta.fai -minl 0.01 -minal 500000 > Oner.v1.0.vs.Omyk.masked.minl0.01.minal500K.aln

12) View

	setwd("~/")
	library("ggplot2")
	library("plyr")
	library("gridExtra")
	ALNEluc <- read.table("Oner.v1.0.vs.Eluc.V4.masked.minl0.01.minal40K.aln", header=TRUE, sep="\t")
	##########################
	###Centromere Information
	CHR <- ifelse(ALNEluc$Subject == "LG1", 1, ALNEluc$Subject)
	ALNEluc$Subject <- CHR

	###Add Species Information
	ALNEluc$Species <- "Pike"

	###Combine Datasets and replace the artificial chromosome names with those submitted to NCBI
	ALN <- rbind(ALNEluc)
	ALN$Query <- gsub("9a", "29", ALN$Query, fixed=TRUE)
	ALN$Query <- gsub("9b", "30", ALN$Query, fixed=TRUE)

	###Scatter Plot all Chromosomes
	ALN$QueryXColumn <- as.numeric(ALN$Query) + as.numeric(ALN$Start.PercentQueryLength)
	ALN$SubjectYColumn <- as.numeric(ALN$Subject) + as.numeric(ALN$Start.PercentSubjectLength)
	ggplot(data=ALN, aes(x=QueryXColumn, y=SubjectYColumn, color=ALN$Species)) + geom_point(size=0.1, alpha = 1) + theme(panel.grid.minor = element_line(colour="white", size=0.5), panel.background = element_rect(fill = "gray95"), legend.title=element_blank(), legend.background = element_rect()) +
	  scale_y_continuous(expand=c(0, 0), breaks = seq(1, 30, 2), limits = c(1, 31)) + scale_x_continuous(expand = c(0, 0), breaks = seq(1, 30, 2), limits = c(1,31)) #+ geom_point(data=Centromere_pos, aes(x=RT_position, y=1), color='blue')

	
######################################################
### Removing Contamination NCBI identified ###########
######################################################

1) Remove

	kris_christensen@Dell-System-Inspiron-N7110-Kris-Christensen:~/Desktop/Documents/Oner/Sockeye_Genome_Assembly/ChromosomeLevel/finalScaffolds$ \
	python ~/Desktop/Documents/General_Scripts/GeneralUtilities/Fasta_Analysis.py -fast_file Oner.All.CG4.Pil.Tig.CG1.Arw.Pil.L500.U.splitChimera.fsa.gz  \
	-analysis filter -remove "18012:ARROW:PILON,21778:ARROW:PILON,23179:ARROW:PILON,24354:ARROW:PILON,24976:ARROW:PILON,25990:ARROW:PILON,26003:ARROW:PILON,26173:ARROW:PILON,27531:ARROW:PILON,27554:ARROW:PILON,28011:ARROW:PILON,29223:ARROW:PILON,29428:ARROW:PILON,29577:ARROW:PILON,29793:ARROW:PILON,29950:ARROW:PILON,30311:ARROW:PILON,30917:ARROW:PILON,31110:ARROW:PILON,31224:ARROW:PILON,31265:ARROW:PILON,31359:ARROW:PILON,31480:ARROW:PILON,31813:ARROW:PILON,31832:ARROW:PILON,31898:ARROW:PILON,32670:ARROW:PILON,33415:ARROW:PILON,33834:ARROW:PILON,33909:ARROW:PILON,33934:ARROW:PILON,34028:ARROW:PILON,34157:ARROW:PILON,34508:ARROW:PILON,35090:ARROW:PILON,35338:ARROW:PILON,35987:ARROW:PILON,36041:ARROW:PILON,36641:ARROW:PILON,36787:ARROW:PILON,37045:ARROW:PILON,37120:ARROW:PILON,37626:ARROW:PILON,18680:ARROW:PILON,26165:ARROW:PILON,26584:ARROW:PILON,30141:ARROW:PILON,32038:ARROW:PILON,33434:ARROW:PILON,34714:ARROW:PILON,36022:ARROW:PILON,37882:ARROW:PILON,540:ARROW:PILON" | gzip > Oner.All.CG4.Pil.Tig.CG1.Arw.Pil.L500.U.splitChimera.contaminationRm.fsa.gz

	kris_christensen@Dell-System-Inspiron-N7110-Kris-Christensen:~/Desktop/Documents/Oner/Sockeye_Genome_Assembly/ChromosomeLevel/finalScaffolds$ python ~/Desktop/Documents/General_Scripts/GeneralUtilities/Fasta_Analysis.py -fast_file Oner.All.CG4.Pil.Tig.CG1.Arw.Pil.L500.U.splitChimera.fsa.gz -analysis seq -header "540:ARROW:PILON" > 540.fasta

2) 540 was manually changed (Adapter masked) and then concatenated using cat

3) Regenerate files

	python ~/Desktop/Documents/General_Scripts/GenomeAssembly/Output_Genome_AGP_version1.5.py -file Ordering/Scaffold.Order.Final.NonHomeologous1.2.csv -fai finalScaffolds/Oner.All.CG4.Pil.Tig.CG1.Arw.Pil.L500.U.splitChimera.contaminationRmAll.fsa.fai -output agpUnmapped -species "Oncorhynchus nerka" -name Oner_ver1.0 -taxid 8023 -date 30-April-2019 > Oner.V1.1.Unmapped.agp 
	python ~/Desktop/Documents/General_Scripts/GenomeAssembly/Output_Genome_AGP_version1.5.py -file Ordering/Scaffold.Order.Final.NonHomeologous1.2.csv -fai finalScaffolds/Oner.All.CG4.Pil.Tig.CG1.Arw.Pil.L500.U.splitChimera.contaminationRmAll.fsa.fai -output agpMapped -species "Oncorhynchus nerka" -name Oner_ver1.0 -taxid 8023 -date 30-April-2019 > Oner.V1.1.agp
