# Supplementary material for: The sockeye salmon genome, transcriptome, and analyses identifying population defining regions of the genome
Source: PLoS One. 2020 Oct 29;15(10):e0240935. doi: 10.1371/journal.pone.0240935 (PMC7595290; doi:10.1371/journal.pone.0240935)
Supplement: S1 File — (XZ) [file pone.0240935.s010.xz › S1_File_added/readmePilon.txt]

After custom gap filling, the genome was polished with pilon
1) Genome was indexed (not the exact command - the fourth iteration was used - it used the version 1.2 FillGap script)
	bwa index Allpaths.34x34x14x14x14_trimmed.cropped.50.filled.4.mDist50.mDiff100.mCov10000.fasta
2) Sequences that were filtered and trimmed (the PE libraries were same from genome assembly, only adapter trimmed) (see readme.txt)
3) These sequences were then aligned with bwa-mem (personal info. omitted as *)	(submitted to a cluster using following slurm script)
	#!/bin/bash
	#SBATCH --mail-user=*****
	#SBATCH --mail-type=ALL
	#SBATCH --time=47:59:00
	#SBATCH --account=****
	#SBATCH --ntasks=1
	#SBATCH --nodes=1
	#SBATCH --cpus-per-task=48
	#SBATCH --array=1-5
	#SBATCH --mem=192000M
	#SBATCH --tmp=400G
	#SBATCH --job-name=BWA.Mem.Oner
	#SBATCH --output=*****/BWAMemOner%A_%a.out
	#SBATCH --error=*****/BWAMemOner%A_%a.err
	module load bwa/0.7.17
	module load samtools/1.9
	arrayfile=`ls *_R1* | sed 's/_R1.fastq.gz//g' | awk -v line=$SLURM_ARRAY_TASK_ID '{if(NR==line) print $0}'`
	arrayfile1="${arrayfile}_R1.fastq.gz"
	arrayfile2="${arrayfile}_R2.fastq.gz"
	outfile="$arrayfile.sorted.bam"
	#####################################
	### Execution of programs ###########
	#####################################
	# ---------------------------------------------------------------------
	echo "Current working directory: `pwd`"
	echo "Starting run at: `date`"
	echo "SLURM_JOBID: " $SLURM_JOBID
	echo "SLURM_ARRAY_TASK_ID: " $SLURM_ARRAY_TASK_ID
	echo "SLURM_ARRAY_JOB_ID: " $SLURM_ARRAY_JOB_ID
	echo "File Name1: " $arrayfile1
	echo "File Name2: " $arrayfile2
	# ---------------------------------------------------------------------
	echo ""
	#### Align Sequences Using BWA Mem ########
	bwa mem -M -t 47 Allpaths.34x34x14x14x14_trimmed.cropped.50.filled.4.mDist100.mDiff100.mCov1000.mnGS9.fasta $arrayfile1 $arrayfile2 \
	| samtools sort -@ 47 -T $SLURM_TMPDIR -o $outfile
	samtools index $outfile
	# ---------------------------------------------------------------------
	echo "Finished alignment at: `date`"
	# ---------------------------------------------------------------------
	echo ""
4) Intervals were generated for further analyses
	python ../scripts/WindowGen.v1.1.py -scaff \
	Allpaths.34x34x14x14x14_trimmed.cropped.50.filled.4.mDist100.mDiff100.mCov1000.mnGS9.fasta.fai \
	-size 10000000 -breaks no -interval no
5) Pilon was then ran (slurm script submitted to cluster)
	#!/bin/bash
	#SBATCH --mail-user=****
	#SBATCH --mail-type=ALL
	#SBATCH --time=12:00:00
	#SBATCH --mem=100000M
	#SBATCH --account=*****
	#SBATCH --cpus-per-task=8
	#SBATCH --array=1-208%20
	#SBATCH --job-name=Pilon
	#SBATCH --output=****/Pilon_%A_%a.out
	#SBATCH --error=****/Pilon_%A_%a.err
	#SBATCH --tmp=200G
	###Generate Pilon in chunks.
	module load nixpkgs/16.09
	module load pilon/1.22
	java -Xmx78000M -Djava.io.tmpdir=$SLURM_TMPDIR -jar $EBROOTPILON/pilon-1.22.jar --genome \
	Allpaths.34x34x14x14x14_trimmed.cropped.50.filled.4.mDist100.mDiff100.mCov1000.mnGS9.fasta \
	--frags PE1.sorted.bam --frags PE2.sorted.bam --jumps 3KB.sorted.bam \
	--jumps 5KB.sorted.bam --jumps 10KB.sorted.bam --outdir Oner/Pilon/Corrected \
	--output Oner.Allpaths.CustomGap.V4.${SLURM_ARRAY_TASK_ID} --threads 8 \
	--targets Oner/Pilon/Intervals/${SLURM_ARRAY_TASK_ID}.intervals
6) Statistics
	====================
	Scaffolds | withGaps | withoutGaps
	====================
	#Seqs | 37,905
	Min | 855 | 763
	1st Qu.| 1,388 | 1,383
	Median | 2,444 | 2,319
	Mean | 50,857 | 48,667
	3rd Qu.| 14,274 | 9,579
	Max | 8,006,832 | 7,986,385
	Total | 1,927,758,277 | 1,844,724,533
	n50 | 641,715 | 712,409
	n90 | 45,476 | 49,442
	n95 | 17,954 | 18,003
	====================
	Contigs | withNs | withoutNs
	====================
	#Seqs | 60,122
	Min | 27 | 27
	1st Qu.| 1,354 | 1,354
	Median | 2,470 | 2,470
	Mean | 30,683 | 30,682
	3rd Qu.| 12,257 | 12,256
	Max | 3,567,218 | 3,567,200
	Total | 1,844,724,533 | 1,844,704,693
	n50 | 265,620 | 265,616
	n90 | 21,994 | 21,994
	n95 | 7,486 | 7,486
	====================
	Gaps
	====================
	#Seqs | 22,217
	Min | 25
	1st Qu.| 1,248
	Median | 3,295
	Mean | 3,737
	3rd Qu.| 5,700
	Max | 14,157
	Total | 83,033,744
	n50 | 5,912
	n90 | 2,223
	n95 | 1,480
	====================
	Non-gapped Ns Count: 19840
#########################################################################
#########################################################################
Second Polishing (Allpaths -> CustomGap (1st) -> Pilon (1st) -> Tigment/Arcs/Links -> CustomGap (2nd) -> Arrow -> Pilon (2nd))
1) bwa index Oner.All.CGV4.Pil.TigArcLink.CGV1.ARW.arrow.fasta
2) Same sequences as above
3) These sequences were then aligned with bwa-mem
	#!/bin/bash
	#SBATCH --mail-user=***
	#SBATCH --mail-type=ALL
	#SBATCH --time=47:59:00
	#SBATCH --account=****
	#SBATCH --ntasks=1
	#SBATCH --nodes=1
	#SBATCH --cpus-per-task=48
	#SBATCH --array=1-5
	#SBATCH --mem=192000M
	#SBATCH --tmp=400G
	#SBATCH --job-name=BWA.Mem.Oner
	#SBATCH --output=****/BWAMemOner%A_%a.out
	#SBATCH --error=****/BWAMemOner%A_%a.err
	module load bwa/0.7.17
	module load samtools/1.9
	arrayfile=`ls *_R1* | sed 's/_R1.fastq.gz//g' | awk -v line=$SLURM_ARRAY_TASK_ID '{if(NR==line) print $0}'`
	arrayfile1="${arrayfile}_R1.fastq.gz"
	arrayfile2="${arrayfile}_R2.fastq.gz"
	arrayfile2="${arrayfile}_R2.fastq.gz"
	outfile="$arrayfile.sorted.bam"
	#####################################
	### Execution of programs ###########
	#####################################
	# ---------------------------------------------------------------------
	echo "Current working directory: `pwd`"
	echo "Starting run at: `date`"
	echo "SLURM_JOBID: " $SLURM_JOBID
	echo "SLURM_ARRAY_TASK_ID: " $SLURM_ARRAY_TASK_ID
	echo "SLURM_ARRAY_JOB_ID: " $SLURM_ARRAY_JOB_ID
	echo "File Name1: " $arrayfile1
	echo "File Name2: " $arrayfile2
	# ---------------------------------------------------------------------
	echo ""
	#### Align Sequences Using BWA Mem ########
	bwa mem -M -t 47 Oner.All.CGV4.Pil.TigArcLink.CGV1.ARW.arrow.fasta $arrayfile1 $arrayfile2 \
	| samtools sort -@ 47 -T $SLURM_TMPDIR -o $outfile
	samtools index $outfile
	# ---------------------------------------------------------------------
	echo "Finished alignment at: `date`"
	# ---------------------------------------------------------------------
	echo ""
4) Intervals were generated for further analyses (see above for similar command)
5) Pilon was then ran
	#!/bin/bash
	#SBATCH --mail-user=****
	#SBATCH --mail-type=ALL
	#SBATCH --time=12:00:00
	#SBATCH --mem=100000M
	#SBATCH --account=****
	#SBATCH --cpus-per-task=8
	#SBATCH --array=1-213%20
	#SBATCH --job-name=Pilon2
	#SBATCH --output=****/Pilon_%A_%a.out
	#SBATCH --error=****/Pilon_%A_%a.err
	#SBATCH --tmp=250G
	#SBATCH --dependency=afterok:****
	###Generate Pilon in chunks.
	module load nixpkgs/16.09
	module load pilon/1.22
	java -Xmx78000M -Djava.io.tmpdir=$SLURM_TMPDIR -jar $EBROOTPILON/pilon-1.22.jar \
	--genome Oner.All.CGV4.Pil.TigArcLink.CGV1.ARW.arrow.fasta \
	--frags PE1.sorted.bam --frags PE2.sorted.bam \
	--jumps 3KB.sorted.bam --jumps 5KB.sorted.bam --jumps 10KB.sorted.bam \
	--outdir Corrected2 --output Oner.All.CGV4.Pil.TigArcLink.CGV1.ARW.Pil.${SLURM_ARRAY_TASK_ID} \
	--threads 8 --targets ${SLURM_ARRAY_TASK_ID}.intervals
6) Statistics
	====================
	Scaffolds | withGaps | withoutGaps
	====================
	#Seqs | 38,592
	Min | 1 | 1
	1st Qu.| 1,356 | 1,343
	Median | 2,314 | 2,185
	Mean | 49,935 | 48,021
	3rd Qu.| 11,290 | 7,485
	Max | 12,021,330 | 12,006,989
	Total | 1,927,113,958 | 1,853,242,771
	n50 | 1,058,586 | 1,137,985
	n90 | 43,877 | 48,520
	n95 | 16,944 | 17,198
	====================
	Contigs | withNs | withoutNs
	====================
	#Seqs | 57,345
	Min | 1 | -11,526
	1st Qu.| 1,306 | 1,280
	Median | 2,233 | 2,174
	Mean | 32,317 | 32,098
	3rd Qu.| 9,728 | 9,403
	Max | 5,985,904 | 5,985,884
	Total | 1,853,242,771 | 1,840,671,006
	n50 | 391,100 | 396,695
	n90 | 24,594 | 25,653
	n95 | 8,138 | 8,930
	====================
	Gaps
	====================
	#Seqs | 18,753
	Min | 25
	1st Qu.| 1,472
	Median | 3,469
	Mean | 3,939
	3rd Qu.| 5,896
	Max | 14,125
	Total | 73,871,187
	n50 | 6,015
	n90 | 2,328
	n95 | 1,573
	====================
	Non-gapped Ns Count: 12571765
