# Supplementary material for: The sockeye salmon genome, transcriptome, and analyses identifying population defining regions of the genome
Source: PLoS One. 2020 Oct 29;15(10):e0240935. doi: 10.1371/journal.pone.0240935 (PMC7595290; doi:10.1371/journal.pone.0240935)
Supplement: S1 File — (XZ) [file pone.0240935.s010.xz › S1_File_added/WindowGen.v1.1.py]

##########################################################
### Import Necessary Modules

import argparse		               #provides options at the command line
import sys		               #take command line arguments and uses it in the script
import gzip		               #allows gzipped files to be read
import re		               #allows regular expressions to be used
import textwrap		               #allows the use of textwrapping for long sequences
import math

##########################################################
### Command-line Arguments
parser = argparse.ArgumentParser(description="A script to produce multiple sbatch scripts based on lumping scaffolds")
parser.add_argument("-scaff", help = "The location of the scaffold file", default=sys.stdin, required=True)
parser.add_argument("-size", help = "The size to be divided by, default: 10000000, optional: integer", default=10000000)
parser.add_argument("-breaks", help = "Allow sequences to be broken into smaller values, default:yes, optional: no", default="yes")
parser.add_argument("-interval", help = "Includes the bp interval, not just the header, default:yes, optional: no", default="yes")
args = parser.parse_args()

#########################################################
### Open file (object-oriented programming)

class OpenScaff():
    def __init__ (self, v):
        if re.search(".gz$", v):
            self.Scaff = gzip.open(v, 'rb')
        else:
            self.Scaff = open(v, 'r')             
        self.readLinesScaff(self.Scaff)

    def readLinesScaff(self, vc):
        self.open_scaff = vc
        self.list_of_scaffolds = []
        self.count = 1
        self.lengthOut = 0
        for line in self.open_scaff:
            line = line.rstrip('\n')    
            self.scaffold, self.length = line.split("\t")[0:2]
            if int(self.length) + int(self.lengthOut) < int(args.size): ##Add without breaking scaffold
                if args.interval == "no":
                    self.list_of_scaffolds.append("{}".format(self.scaffold))
                else:
                    self.list_of_scaffolds.append("{}:{}-{}".format(self.scaffold, 1, self.length))
                self.lengthOut += int(self.length)
            else: ##Break the scaffold before adding
                if args.breaks == "no":
                    if len(self.list_of_scaffolds) > 0:
                        self.printer(self.list_of_scaffolds, self.count)
                        self.count += 1
                        self.lengthOut = 0
                        del self.list_of_scaffolds[:]
                    if args.interval == "no":
                        self.list_of_scaffolds.append("{}".format(self.scaffold))
                    else:
                        self.list_of_scaffolds.append("{}:{}-{}".format(self.scaffold, self.start, self.newEnd))
                    self.lengthOut += int(self.length)
                else:
                    self.start = 1
                    while int(self.start) < int(self.length):
                        if int(self.lengthOut) >= int(args.size):
                            self.printer(self.list_of_scaffolds, self.count)
                            self.count += 1
                            self.lengthOut = 0
                            del self.list_of_scaffolds[:]
                        else:
                            self.newEnd = int(args.size) - int(self.lengthOut) + int(self.start) - 1
                            if int(self.newEnd) > int(self.length):
                                self.newEnd = self.length
                            self.lengthOut += int(self.newEnd) - int(self.start) + 1
                            if args.interval == "no":
                                self.list_of_scaffolds.append("{}".format(self.scaffold))
                            else:
                                self.list_of_scaffolds.append("{}:{}-{}".format(self.scaffold, self.start, self.newEnd))
                            self.start = int(self.newEnd) + 1
        if len(self.list_of_scaffolds) > 0:
            self.printer(self.list_of_scaffolds, self.count)
            self.count += 1

    def printer(self, scaffolds, file_count):
        self.file_open = open("{}.intervals".format(str(file_count)), "w")
        for self.scaffold1 in scaffolds:
            self.file_open.write("{}\n".format(self.scaffold1))
        self.file_open.close()

if __name__ == '__main__':
    open_scaff = OpenScaff(args.scaff)
