# Supplementary material for: The sockeye salmon genome, transcriptome, and analyses identifying population defining regions of the genome
Source: PLoS One. 2020 Oct 29;15(10):e0240935. doi: 10.1371/journal.pone.0240935 (PMC7595290; doi:10.1371/journal.pone.0240935)
Supplement: S1 File — (XZ) [file pone.0240935.s010.xz › S1_File_added/DuplicatedScaffolds.V1.1.py]

##########################################################
### Import Necessary Modules

import argparse		               #provides options at the command line
import sys		               #take command line arguments and uses it in the script
import gzip		               #allows gzipped files to be read
import re		               #allows regular expressions to be used
import textwrap		               #allows the use of textwrapping for long sequences

##########################################################
### Command-line Arguments
parser = argparse.ArgumentParser(description="A script to identify potentially duplicated scaffolds")
parser.add_argument("-aln", help = "The location of the alignment file", default=sys.stdin, required=True)
parser.add_argument("-fai1", help = "The location of faidx indexed for the fasta file used to generate alignments, default=NA", default="NA")
parser.add_argument("-fai2", help = "The location of faidx indexed for the other fasta file used to generate alignments", default=sys.stdin, required=True)
parser.add_argument("-per", help = "The percent of the scaffold that overlaps, default = 0.8", default=0.8)
args = parser.parse_args()

#########################################################
###Variables
class Variables():
   scaffoldSizes = {}
   lengths = {}
   lines = {}
   matches = {}

class OpenFile():
	def __init__ (self, f, typ, occ):
		"""Opens a file (gzipped) accepted"""
		if re.search(".gz$", f):
			self.filename = gzip.open(f, 'rb')
		else:
			self.filename = open(f, 'r') 
		if typ == "fai":
			sys.stderr.write("\nOpened fasta file ({}) index file: {}.\n".format(typ, occ))
			OpenFai(self.filename,occ)
                if typ == "aln":
			sys.stderr.write("\nOpened alignment file: {}\n".format(occ))
			OpenAln(self.filename,occ)

class OpenFai():
    def __init__ (self,f,o):
        """Opens fai file and returns scaffold and read lengths to a global variable"""
        self.scaffCount = 0
        self.length = 0
        for self.line in f:
            self.line = self.line.rstrip('\n')
            self.scaff, self.len = self.line.split("\t")[0:2]
            Variables.scaffoldSizes[self.scaff] = self.len
            self.scaffCount += 1
            self.length += int(self.len)
        f.close()
        sys.stderr.write("\tFai file: {}\n".format(o))
        sys.stderr.write("\t# Seqs: {}\n".format(self.scaffCount))
        sys.stderr.write("\tAvgLength: {}\n\n".format(float(self.length)/self.scaffCount))

class OpenAln():
    def __init__ (self,f,o):
        """Opens an alignment file produced by BLAST, format 6 and reads in file"""
        self.alreadyUsed ={}
        for self.line in f:
            if not re.search("^#", self.line):
                self.line = self.line.rstrip('\n')
                self.query, self.subject, self.pi, self.length, self.mismatch, self.gap, self.qStart, self.qEnd, self.sStart, self.sEnd, self.eval, self.bit, self.group = self.line.split("\t")
                self.part, self.orientation, self.grp = self.group.split(":")
                if (self.query != self.subject and "{}\t{}".format(self.subject, self.query) not in self.alreadyUsed): 
                    self.alreadyUsed["{}\t{}".format(self.query, self.subject)] = 1
                    if self.grp in Variables.lengths:
                        Variables.lengths[self.grp] += int(self.length)
                        Variables.lines[self.grp] += "\n{}".format(self.line)
                    else:
                        Variables.lengths[self.grp] = int(self.length)
                        Variables.lines[self.grp] = self.line
                    Variables.matches[self.grp] = "{}\t{}".format(self.query, self.subject)

class Output():
    def __init__ (self):
        """Outputs the scaffolds that are matching over a specified distance"""
        for self.grp in Variables.lengths:
            self.length = int(Variables.lengths[self.grp])
            self.query, self.subject = Variables.matches[self.grp].split("\t")
            if float(self.length)/int(Variables.scaffoldSizes[self.query]) >= float(args.per) or float(self.length)/int(Variables.scaffoldSizes[self.subject]) >= float(args.per):
                print "\t{}\t{}\t{}\t{}\t{}".format(self.query, self.subject, self.length, Variables.scaffoldSizes[self.query], Variables.scaffoldSizes[self.subject])
                print "{}".format(Variables.lines[self.grp])

if __name__ == '__main__':
    Variables()
    open_fai = OpenFile(args.fai1, "fai", "1")
    open_fai = OpenFile(args.fai2, "fai", "2")
    open_aln = OpenFile(args.aln, "aln", args.aln)
    Output()
