# Supplementary material for: The sockeye salmon genome, transcriptome, and analyses identifying population defining regions of the genome
Source: PLoS One. 2020 Oct 29;15(10):e0240935. doi: 10.1371/journal.pone.0240935 (PMC7595290; doi:10.1371/journal.pone.0240935)
Supplement: S1 File — (XZ) [file pone.0240935.s010.xz › S1_File_added/VCF.Filter.v1.0.py]

##########################################################
### Import Necessary Modules

import argparse                        #provides options at the command line
import sys                             #take command line arguments and uses it in the script
import gzip                            #allows gzipped files to be read
import re                              #allows regular expressions to be used

##########################################################
### Command-line Arguments

parser = argparse.ArgumentParser(description="A script to filter vcf file based on specified parameters")
parser.add_argument("-vcf", help = "A vcf file", default=sys.stdin, required=True)
parser.add_argument("-ab", help = "The minimum allowed allele balance, default = 0.3, must be less than 0.5", default=0.3)
parser.add_argument("-ad", help = "The position of the allele depth field in the vcf file, default = 2", default=2)
args = parser.parse_args()

#########################################################
### Variables
class Variables():
    total_snps = 0
    removed_snps = 0


class OpenFile():
    def __init__ (self, f, typ, fnum):
        """Opens a file (gzipped) accepted"""
        if re.search(".gz$", f):
            self.filename = gzip.open(f, 'rb')
        else:
            self.filename = open(f, 'r')
        if typ == "vcf":
            if int(fnum) == 1:
                sys.stderr.write("\n\tOpened vcf file: {}\n\n".format(f))
            OpenVCF(self.filename,fnum)

class OpenVCF():
    def __init__ (self, f, fnum):
        self.open_vcf = f
        for line in self.open_vcf:
            line = line.rstrip('\n')
            self.print_or_not = 0   
            if not re.search("^#", line):
                if Variables.total_snps % 1000000 == 0:
                    sys.stderr.write("Processed {} variants\n".format(Variables.total_snps))
                Variables.total_snps += 1
                self.chrom, self.pos, self.id, self.ref, self.alt, self.qual, self.filter, self.info, self.format = line.split("\t")[0:9]
		self.individuals = line.split("\t")[9:]
                for self.index, self.individual in enumerate(self.individuals):
                    self.genotype = self.individual.split(":")[0]
                    self.a1, self.a2 = self.individual.split(":")[int(args.ad) - 1].split(",")
                    if self.genotype == "0/1" or self.genotype =="1/0":
                        if int(self.a1) > 0 and int(self.a2) > 0:
                            if int(self.a1) > int(self.a2):
                                if float(self.a2)/(int(self.a1)+float(self.a2)) < float(args.ab):
                                    self.print_or_not = 1
                            elif int(self.a2) > int(self.a1):
                                if float(self.a1)/(int(self.a1)+float(self.a2)) < float(args.ab):
                                    self.print_or_not = 1
                            #else: ###they equal each other
            if int(self.print_or_not == 0):
                print ("{}".format(line))
            else:
                Variables.removed_snps += 1
        sys.stderr.write("Total SNPs: {} Removed SNPs: {}\n\n".format(Variables.total_snps, Variables.removed_snps))
        self.open_vcf.close()

if __name__ == '__main__':
    Variables()
    open_vcf = OpenFile(args.vcf, "vcf", 1)
