# Supplementary material for: The sockeye salmon genome, transcriptome, and analyses identifying population defining regions of the genome
Source: PLoS One. 2020 Oct 29;15(10):e0240935. doi: 10.1371/journal.pone.0240935 (PMC7595290; doi:10.1371/journal.pone.0240935)
Supplement: S1 File — (XZ) [file pone.0240935.s010.xz › S1_File_added/Replace_Chrom_Names_VCF.v.1.2.py]

##########################################################
### Import Necessary Modules

import argparse		               #provides options at the command line
import sys		               #take command line arguments and uses it in the script
import gzip		               #allows gzipped files to be read
import re		               #allows regular expressions to be used
import textwrap		               #allows the use of textwrapping for long sequences
import random			       #allows random sampling

##########################################################
### Command-line Arguments
parser = argparse.ArgumentParser(description="A script to rename chromosomes")
parser.add_argument("-vcf", help = "The location of the VCF file (accepts .gz format)", default=sys.stdin, required=True)
parser.add_argument("-chrom", help = "The file with a tab-delimited conversion, example: Original_chrom<tab>New_chrom", default=sys.stdin, required=True)
args = parser.parse_args()

#########################################################
### Open file (object-oriented programming)

class OpenChrom():
    subset = {}
    def __init__ (self, v):
        if re.search(".gz$", v):
            self.file = gzip.open(v, 'rb')
        else:
            self.file = open(v, 'r')             
        self.readLinesChr(self.file)

    def readLinesChr(self, ss):
        self.open_sub = ss
        for line in self.open_sub:
            line = line.rstrip('\n')
            self.chr, self.new = line.split("\t")
            OpenChrom.subset[self.chr] = self.new

class OpenVCF():
    already_output = {}
    def __init__ (self, v):
        if re.search(".gz$", v):
            self.vcf = gzip.open(v, 'rb')
        else:
            self.vcf = open(v, 'r')             
        self.readLinesVCF(self.vcf)

    def readLinesVCF(self, vc):
        self.open_vcf = vc
        self.lines_to_keep = []
        self.position = {}
        self.ln = int(0)
        for line in self.open_vcf:
            line = line.rstrip('\n')
            if not re.search("^#", line):
                if line.split("\t")[0] in OpenChrom.subset:
                    print "{}\t{}".format(OpenChrom.subset[line.split("\t")[0]],"\t".join(line.split("\t")[1:]))
            else:
                print "{}".format(line)


if __name__ == '__main__':
    open_chr = OpenChrom(args.chrom)
    open_vcf = OpenVCF(args.vcf)
