# Supplementary material for: The sockeye salmon genome, transcriptome, and analyses identifying population defining regions of the genome
Source: PLoS One. 2020 Oct 29;15(10):e0240935. doi: 10.1371/journal.pone.0240935 (PMC7595290; doi:10.1371/journal.pone.0240935)
Supplement: S1 File — (XZ) [file pone.0240935.s010.xz › S1_File_added/readmeSNPCalling.txt]

##################################################################################
### Scripts and commands used to generate GATK 3.8 variant calls #################
##################################################################################

###################################################
#### Align raw reads to genome assembly ###########
#### (Mostly done on a cluster using  #############
#### slurm job scheduling )           #############
#### personal information removed     #############
###################################################

###Alignments ###
	#!/bin/bash
	#SBATCH --time=24:00:00
	#SBATCH --mem=192000M
	#SBATCH --account=****
	#SBATCH --cpus-per-task=48
	#SBATCH --array=1-133
	#SBATCH --job-name=BWA.MEM
	#SBATCH --output=./output/BWA_Mem_%A_%a.out
	#SBATCH --error=./output/BWA_Mem_%A_%a.err

	#####################################
	### Programs Used ###################
	#####################################

	module load bwa/0.7.17
	module load picard/2.18.9
	module load samtools/1.9

	#####################################
	### Variables #######################
	#####################################

	arrayfile=`ls ./reads/*R1* | sed 's/_R1.fastq.gz//g' | sed 's|./reads/||g' | awk -v line=$SLURM_ARRAY_TASK_ID '{if(NR==line) print $0}'`
	arrayfile1="${arrayfile}_R1.fastq.gz"
	arrayfile2="${arrayfile}_R2.fastq.gz"
	reference=`ls ./reference/*.fna | sed 's|./reference/||g' `

	mkdir -p alns
	mkdir -p output
	pwd=`pwd`

	outfile1="$arrayfile.sorted.bam"
	outfile2="$arrayfile.RG.sorted.bam"
	outfile3="$arrayfile.MD.RG.sorted.bam"

	FIRST_READPREFIX=$arrayfile
	FIRST_READ_HEADER=`zcat ./reads/$arrayfile1 | head -n 1`
	IFS=':' read -ra FIRST_READ_HEADER_ARRAY <<< ${FIRST_READ_HEADER}
	FIRST_RG_FLOWCELL_ID=${FIRST_READ_HEADER_ARRAY[2]}
	FIRST_RG_LANE=${FIRST_READ_HEADER_ARRAY[3]}
	FIRST_RG_SAMPLE_NUMBER=${FIRST_READ_HEADER_ARRAY[9]}
		
	FIRST_RGID="${FIRST_RG_FLOWCELL_ID}.${FIRST_RG_LANE}"
	FIRST_RGPU="${FIRST_RG_FLOWCELL_ID}.${FIRST_RG_LANE}.${FIRST_RG_SAMPLE_NUMBER}"

	#####################################
	### Execution of programs ###########
	#####################################

	# ---------------------------------------------------------------------
	echo "Current working directory: `pwd`"
	echo "Starting run at: `date`"
	echo "SLURM_JOBID: " $SLURM_JOBID
	echo "SLURM_ARRAY_TASK_ID: " $SLURM_ARRAY_TASK_ID
	echo "SLURM_ARRAY_JOB_ID: " $SLURM_ARRAY_JOB_ID
	echo "File Name: " $arrayfile
	# ---------------------------------------------------------------------
	echo ""

	#### Align Sequences Using BWA Mem ########
	bwa mem -M -t 46 $pwd/reference/$reference ./reads/$arrayfile1 ./reads/$arrayfile2 \
	| samtools sort -T $SLURM_TMPDIR/ -@46 -o $pwd/alns/$outfile1

	# ---------------------------------------------------------------------
	echo "Finished alignment at: `date`"
	# ---------------------------------------------------------------------
	echo ""


	#### Add read group information #########
	java -Xms64g -Xmx130g -jar $EBROOTPICARD/picard.jar AddOrReplaceReadGroups USE_JDK_INFLATER=true USE_JDK_DEFLATER=true \
	I=$pwd/alns/$outfile1 O=$pwd/alns/$outfile2 \
	RGID=$FIRST_RGID RGPU=$FIRST_RGPU RGPL=ILLUMINA RGLB=Lib-$arrayfile RGSM=$arrayfile VALIDATION_STRINGENCY=LENIENT

	# ---------------------------------------------------------------------
	echo "Finished adding read group information at: `date`"
	# ---------------------------------------------------------------------
	echo ""

	#### Index sam file #########
	samtools index $pwd/alns/$outfile2

	# ---------------------------------------------------------------------
	echo "Finished indexing sam file (read group added) at: `date`"
	# ---------------------------------------------------------------------
	echo ""

	#### Mark duplicates #########
	java -Xms64g -Xmx130g -jar $EBROOTPICARD/picard.jar MarkDuplicates USE_JDK_INFLATER=true USE_JDK_DEFLATER=true \
	I=$pwd/alns/$outfile2 O=$pwd/alns/$outfile3 \
	VALIDATION_STRINGENCY=LENIENT M=$pwd/output/${array_file}.duplication_metrics_from_MarkDuplicates.txt

	# ---------------------------------------------------------------------
	echo "Finished Marking Duplicates at: `date`"
	# ---------------------------------------------------------------------
	echo ""

	#### Index sam file #########
	samtools index $pwd/alns/$outfile3

	# ---------------------------------------------------------------------
	echo "Finished indexing sam file (marked duplicates) at: `date`"
	# ---------------------------------------------------------------------
	echo ""

	# ---------------------------------------------------------------------
	echo "Finished all at: `date`"
	# ---------------------------------------------------------------------
	echo ""


	#####################################################################################
	#####################################################################################
        ### For samples that were sequenced on two lanes ####################################
        Manually used both lanes in the mark duplicate section if a sample was sequenced over more than one lane.
	Used "samtools view -H" to retrieve header of sorted bam file (after MD and RG).  Then modified the .sam file using 
	nano to change the library (LB) and sample name (SM) to be the same for the individuals with multiple sequencing lane info.
	Used picard ReplaceSamHeader to output to a new file with the modified header info.
	#####################################################################################
	#####################################################################################

        ###################################
	####### Haplotyping ###############
        ###################################

	#!/bin/bash
	#SBATCH --time=24:00:00
	#SBATCH --mem=128000M
	#SBATCH --account=****
	#SBATCH --cpus-per-task=32
	#SBATCH --array=1
	#SBATCH --job-name=Hap.Call
	#SBATCH --output=./output/Hap_Call_%A_%a.out
	#SBATCH --error=./output/Hap_Call_%A_%a.err
	#SBATCH --tmp=300G

	#####################################
	### Programs Used ###################
	#####################################

	module load gatk/3.8

	#####################################
	### Variables #######################
	#####################################
	mkdir -p gvcfs
	arrayFile=`ls ./alns/*.MD.RG.sorted.bam | sed 's/.MD.RG.sorted.bam//g' | sed 's|./alns/||g' | awk -v line=$SLURM_ARRAY_TASK_ID '{if(NR==line) print $0}'`
	arrayFileFull="./alns/${arrayFile}.MD.RG.sorted.bam"
	outFile="./gvcfs/${arrayFile}.g.vcf.gz"
	reference=`ls ./reference/*.fna`

	#####################################
	### Execution of programs ###########
	#####################################

	# ---------------------------------------------------------------------
	echo "Current working directory: `pwd`"
	echo "Starting run at: `date`"
	echo "SLURM_JOBID: " $SLURM_JOBID
	echo "SLURM_ARRAY_TASK_ID: " $SLURM_ARRAY_TASK_ID
	echo "SLURM_ARRAY_JOB_ID: " $SLURM_ARRAY_JOB_ID
	echo "File Name: " $arrayFileFull
	# ---------------------------------------------------------------------
	echo ""

	#### Call genotypes ########
	java -Xms24g -Xmx120g -Djava.io.tmpdir=$SLURM_TMPDIR -jar $EBROOTGATK/GenomeAnalysisTK.jar \
	 -T HaplotypeCaller \
	 -jdk_inflater \
	 -jdk_deflater \
	 --genotyping_mode DISCOVERY \
	 --emitRefConfidence GVCF \
	 -nct 30 \
	 -R $reference \
	 -I $arrayFileFull \
	 -o $outFile

	# ---------------------------------------------------------------------
	echo "Finished alignment at: `date`"
	# ---------------------------------------------------------------------
	echo ""

	###################################################################################################
	Used the WindowGen.v1.1.py Script (Default settings) to generate intervals for the following script
        ###################################################################################################


###Genotyping using intervals

	#!/bin/bash
	#SBATCH --time=48:00:00
	#SBATCH --mem=514500M
	#SBATCH --account=****
	#SBATCH --cpus-per-task=32
	#SBATCH --array=75
	#SBATCH --job-name=Geno.Call
	#SBATCH --output=./output/Geno_Call_%A_%a.out
	#SBATCH --error=./output/Geno_Call_%A_%a.err

	#####################################
	### Programs Used ###################
	#####################################

	module load gatk/3.8

	#####################################################################################################
	### Samples and intervals in folder #################################################################
	#####################################################################################################

	samples=$(find ./gvcfs/ -name "*.g.vcf.gz" | grep -E 'g.vcf.gz$' | sed 's/^/--variant /')
	intervalFile=`ls ./intervals | sed 's/.intervals//' | awk -v line=$SLURM_ARRAY_TASK_ID '{if(NR==line) print $0}'`
	fullIntervalFile="$intervalFile.intervals"
	reference=`ls ./reference/*.fna`
	mkdir -p vcfFiles

	#####################################################################################################
	### Execution of program ############################################################################
	#####################################################################################################

	# ---------------------------------------------------------------------
	echo "Current working directory: `pwd`"
	echo "Starting run at: `date`"
	echo "SLURM_JOBID: " $SLURM_JOBID
	echo "SLURM_ARRAY_TASK_ID: " $SLURM_ARRAY_TASK_ID
	echo "SLURM_ARRAY_JOB_ID: " $SLURM_ARRAY_JOB_ID
	echo "File Name: " $fullIntervalFile
	# ---------------------------------------------------------------------
	echo ""

	java -Xms100g -Xmx500g -Djava.io.tmpdir=$SLURM_TMPDIR -jar $EBROOTGATK/GenomeAnalysisTK.jar \
	   -jdk_inflater \
	   -jdk_deflater \
	   -T GenotypeGVCFs \
	   -R $reference \
	   -o ./vcfFiles/Variants.GATK.iteration.1.${intervalFile}.interval.vcf \
	   -L ./intervals/$fullIntervalFile \
	   -nt 24 \
	   $(echo $samples)

	# ---------------------------------------------------------------------
	echo "Finished genotyping at: `date`"
	# ---------------------------------------------------------------------


###Concatenating vcf files

	#!/bin/bash
	#SBATCH --time=06:00:00
	#SBATCH --mem=192000M
	#SBATCH --account=****
	#SBATCH --cpus-per-task=48
	#SBATCH --job-name=Concatenate
	#SBATCH --output=./output/Concatenate.3.out
	#SBATCH --error=./output/Concatenate.3.err

	module load java/1.8.0_192
	module load gatk/3.8
	module load samtools bcftools
	module load vcftools

	intervals=$(find ./vcfFiles | sed 's/.\///' | grep -E '.vcf$' | sed 's/^/-V /')
	pwd=`pwd`
	reference=`ls ./reference/*.fna | sed 's|./reference/||g'`
	processors=47

	java -Xms5g -Xmx176g -cp $EBROOTGATK/GenomeAnalysisTK.jar org.broadinstitute.gatk.tools.CatVariants \
	-R $pwd/reference/$reference \
	-out ./round1/variants.GATK.iteration.1.Full.vcf \
	$(echo $intervals)

	cat ./round1/variants.GATK.iteration.1.Full.vcf | vcf-sort -c -p $processors -t $SLURM_TMPDIR > \
	./round1/variants.GATK.iteration.1.Full.sorted.vcf

	bgzip -@$processors ./round1/variants.GATK.iteration.1.Full.sorted.vcf
	tabix -p vcf ./round1/variants.GATK.iteration.1.Full.sorted.vcf.gz

###Hard filtering (must use single core) (Training Set)

	java -Xms5g -Xmx176g -jar \
	GenomeAnalysisTK.jar -T VariantFiltration -R \
	reference/GCF_006149115.1_Oner_1.0_genomic.with-SdY.fna -V vcf/variants.GATK.iteration.1.Full.sorted.vcf.gz \
	--filterExpression "QD < 2.0 || FS > 60.0 || SOR < 3.0 || MQRankSum < -12.5 || ReadPosRankSum < -8.0" --filterName \
	"my_snp_filter" -o vcf/variants.GATK.iteration.1.Full.sorted.hard-filtered.vcf

	bgzip variants.GATK.iteration.1.Full.sorted.hard-filtered.vcf
	tabix -p vcf variants.GATK.iteration.1.Full.sorted.hard-filtered.vcf.gz	

###Truth sets (example shown, not all sets shown)
	1) Truth Sets: (Genomic islands of divergence linked to ecotypic variation in sockeye salmon)
                    (Genomic Changes Associated with Reproductive and Migratory Ecotypes in Sockeye Salmon (Oncorhynchus nerka))
                    (Genomic signatures among Oncorhynchus nerka ecotypes to inform conservation and management of endangered Sockeye Salmon)
	2) Downloaded the supplementary and in libreOffice calc returned a fasta file and formatted for snp placer
	3) Aligned sequences with bwa mem
        4) Filtered the alignments
		python snp_placer/filter_sam_file.py alns/Nichols2016.sam -p alns/Nichols2016.primary.sam -s alns/Nichols2016.secondary.sam
        5) Remove Softclipped alignments (awk)
	6) Place the SNPs
		python place_snps.py -s ../../../Truth/alns/Veale2017.primary.softFiltered.sam \
		-p ../../../Truth/Veale2017.snp.txt -o ../../../Truth/vcf/Veale2017.primary.softfiltered.truth.vcf
	7) Manually removed SNPs with alignment scores of less than 10 and missing positions
	8) Find overlapping SNPs from the raw data

		cat Larson2016.truth.vcf | vcf-sort -c > Larson2016.truth.sorted.vcf

		bgzip Nichols2016.truth.sorted.vcf

		tabix Nichols2016.truth.sorted.vcf.gz

		vcf-isec -n =2 -f vcf/variants.GATK.iteration.1.Full.sorted.vcf.gz \
		truth/vcf/Veale2017.primary.softfiltered.manualFiltered.truth.vcf.gz \
		| bgzip -c > reconciliation/Veale2017.vs.full.softfiltered.manualFilter.vcf.gz

		cat Larson2016.vs.full.vcf | vcf-sort -c > Larson2016.vs.full.sorted.vcf
		
###Recalibration (was taking too long--the full set finished before the chromosome finished)

	java -Xms5g -Xmx176g -jar /scratch/shared/GATK/GenomeAnalysisTK-3.8-0-ge9d806836/GenomeAnalysisTK.jar \
	-T VariantRecalibrator -R reference/GCF_006149115.1_Oner_1.0_genomic.with-SdY.fna \
	-input vcf/variants.GATK.iteration.1.Full.sorted.vcf.gz \
	-recalFile recal/variants.GATK.iteration.1.Full.3.recal \
	-tranchesFile tranches/variants.GATK.iteration.1.Full.3.tranches \
	-rscriptFile rscript/variants.GATK.iteration.1.Full.3.R \
	-resource:hfTraining,known=false,training=true,truth=false,prior=12.0 vcf/variants.GATK.iteration.1.Full.sorted.hard-filtered.chr.recode.vcf.gz \
	-resource:LarsonTruth,known=false,training=true,truth=true,prior=15.0 reconciliation/Larson2016.vs.full.softfiltered.manualFilter.chr.recode.vcf.gz \
	-resource:NicholsTruth,known=false,training=true,truth=true,prior=15.0 reconciliation/Nichols2016.vs.full.softfiltered.manualFilter.chr.recode.vcf.gz \
	-resource:VealeTruth,known=false,training=true,truth=true,prior=15.0 reconciliation/Veale2017.vs.full.softfiltered.manualFilter.chr.recode.vcf.gz \
	-an QD -an MQ -an MQRankSum -an ReadPosRankSum -an FS -an SOR -an DP -an InbreedingCoeff -mode SNP


###ApplyRecalibration

	java -Xms5g -Xmx176g -jar /scratch/shared/GATK/GenomeAnalysisTK-3.8-0-ge9d806836/GenomeAnalysisTK.jar \
	-T ApplyRecalibration \
	-R reference/GCF_006149115.1_Oner_1.0_genomic.with-SdY.fna \
	-input vcf/variants.GATK.iteration.1.Full.sorted.vcf.gz \
	-recalFile recal/variants.GATK.iteration.1.Full.2.recal \
	-tranchesFile tranches/variants.GATK.iteration.1.Full.2.tranches \
	-mode SNP \
	-o vcf/variants.GATK.iteration.1.Full.sorted.recalibrated.filtered.1.vcf \
	--ts_filter_level 99.5

###Filtering after recalibration (bi-allelic, no indels, no filtered snps, missing 0.9, maf 0.05) (VCFtools - 0.1.15)

	vcftools --gzvcf variants.GATK.iteration.1.Full.sorted.recalibrated.filtered.1.vcf.gz \
	--remove-indels --recode --recode-INFO-all --remove-filtered-all --min-alleles 2 --max-alleles 2 --max-missing 0.9 --maf 0.05 \
	--out variants.GATK.iteration.1.Full.sorted.recalibrated.filtered.1.no-indels.no-fail.biallele.miss.0.9.maf.0.05

		VCFtools - 0.1.15
		(C) Adam Auton and Anthony Marcketta 2009

		Parameters as interpreted:
			--gzvcf variants.GATK.iteration.1.Full.sorted.recalibrated.filtered.1.vcf.gz
			--recode-INFO-all
			--maf 0.05
			--max-alleles 2
			--min-alleles 2
			--max-missing 0.9
			--out variants.GATK.iteration.1.Full.sorted.recalibrated.filtered.1.no-indels.no-fail.biallele.miss.0.9.maf.0.05
			--recode
			--remove-filtered-all
			--remove-indels

		Using zlib version: 1.2.8
		After filtering, kept 140 out of 140 Individuals
		Outputting VCF file...
		After filtering, kept 4533143 out of a possible 25728393 Sites
		Run Time = 2000.00 seconds


###Filtering for allele balance

	python VCF.Filter.v1.0.py -vcf \
	variants.GATK.iteration.1.Full.sorted.recalibrated.filtered.1.no-indels.no-fail.biallele.miss.0.9.maf.0.05.recode.vcf.gz \
	-ab 0.2 > variants.GATK.iteration.1.Full.sorted.recalibrated.filtered.1.no-indels.no-fail.biallele.miss.0.9.maf.0.05.ab.0.2.vcf

	Total SNPs: 4533143 Removed SNPs: 3968459

###Filtering for linkage disequilibrium

	export BCFTOOLS_PLUGINS=bcftools/plugins	
	
	bcftools +prune -w 20kb -l 0.4 -O z -o \
	variants.GATK.iteration.1.Full.sorted.recalibrated.filtered.1.no-indels.no-fail.biallele.miss.0.9.maf.0.05.ab.0.2.ld0.4w20kb.vcf.gz \
	-n 2 variants.GATK.iteration.1.Full.sorted.recalibrated.filtered.1.no-indels.no-fail.biallele.miss.0.9.maf.0.05.ab.0.2.vcf.gz

	vcftools --gzvcf \
	variants.GATK.iteration.1.Full.sorted.recalibrated.filtered.1.no-indels.no-fail.biallele.miss.0.9.maf.0.05.ab.0.2.ld0.4w20kb.vcf.gz

		VCFtools - 0.1.15
		(C) Adam Auton and Anthony Marcketta 2009

		Parameters as interpreted:
			--gzvcf variants.GATK.iteration.1.Full.sorted.recalibrated.filtered.1.no-indels.no-fail.biallele.miss.0.9.maf.0.05.ab.0.2.ld0.4w20kb.vcf.gz

		Using zlib version: 1.2.8
		After filtering, kept 140 out of 140 Individuals
		After filtering, kept 124663 out of a possible 124663 Sites
		Run Time = 3.00 seconds
	
############################################################################
#### Data Checks ###########################################################
############################################################################

	python VCF.stats.v1.0.py -vcf \
	variants.GATK.iteration.1.Full.sorted.recalibrated.filtered.1.no-indels.no-fail.biallele.miss.0.9.maf.0.05.ab.0.2.ld0.4w20kb.vcf.gz \
	> custom.stats.4w20kb.txt
