# Supplementary material for: The sockeye salmon genome, transcriptome, and analyses identifying population defining regions of the genome
Source: PLoS One. 2020 Oct 29;15(10):e0240935. doi: 10.1371/journal.pone.0240935 (PMC7595290; doi:10.1371/journal.pone.0240935)
Supplement: S1 File — (XZ) [file pone.0240935.s010.xz › S1_File_added/readmeMissingOrthologousGenes.txt]

### Align genomes
	###Masked Reference genome by adding (lcase_masking and soft_masking false)
	kchristensen@ccr:/scratch/kchristensen/Oner/Orthologs/alns$ blastn -task megablast \
	-db /scratch2/shared/NCBI.Genomes/GCF_006149115.1_Oner_1.0_genomic.fna \
	-query /scratch2/shared/NCBI.Genomes/GCF_002021735.1_Okis_V1_genomic.fna \
	-evalue 0.000001 -max_target_seqs 3 -max_hsps 20000 -outfmt 6 -num_threads 10 \
	-word_size 40 -perc_identity 96 -lcase_masking -soft_masking false -out Oner.v1.0.v.Okis.v1.0.aln
	kchristensen@ccr:/scratch/kchristensen/Oner/Orthologs/alns$ blastn -task megablast \
	-db /scratch2/shared/NCBI.Genomes/GCF_006149115.1_Oner_1.0_genomic.fna \
	-query /scratch2/shared/NCBI.Genomes/GCF_002872995.1_Otsh_v1.0_genomic.fna \
	-evalue 0.000001 -max_target_seqs 3 -max_hsps 20000 -outfmt 6 -num_threads 10 \
	-word_size 40 -perc_identity 96 -lcase_masking -soft_masking false -out Oner.v1.0.v.Otsh.v1.0.aln
### Filter alignments
	### Step 1
	kchristensen@ccr:/scratch/kchristensen/Oner/Orthologs/alns$ python ../scripts/Compare_Genome_2_Other_Genome_blastfmt6_ver1.0.py \
	-aln Oner.v1.0.v.Okis.v1.0.aln -qfasta /scratch2/shared/NCBI.Genomes/GCF_002021735.1_Okis_V1_genomic.fna -sfasta \
	/scratch2/shared/NCBI.Genomes/GCF_006149115.1_Oner_1.0_genomic.fna -minl 0.01 -minal 30000 > Oner.v1.0.v.Okis.v1.0.ml01.mal30K.aln
	kchristensen@ccr:/scratch/kchristensen/Oner/Orthologs/alns$ python ../scripts/Compare_Genome_2_Other_Genome_blastfmt6_ver1.0.py \
	-aln Oner.v1.0.v.Otsh.v1.0.aln -qfasta /scratch2/shared/NCBI.Genomes/GCF_002872995.1_Otsh_v1.0_genomic.fna -sfasta \
	/scratch2/shared/NCBI.Genomes/GCF_006149115.1_Oner_1.0_genomic.fna -minl 0.01 -minal 30000 > Oner.v1.0.v.Otsh.v1.0.ml01.mal30K.aln
	### Step 2
	kchristensen@ccr:/scratch/kchristensen/Oner/Orthologs/alns$ python ../scripts/Filter_Linear_Alignment.v1.0.py -align \
	Oner.v1.0.v.Okis.v1.0.ml01.mal30K.aln > Oner.v1.0.v.Okis.v1.0.ml01.mal30K.filtered.aln
	kchristensen@ccr:/scratch/kchristensen/Oner/Orthologs/alns$ python ../scripts/Filter_Linear_Alignment.v1.0.py -align \
	Oner.v1.0.v.Otsh.v1.0.ml01.mal30K.aln > Oner.v1.0.v.Otsh.v1.0.ml01.mal30K.filtered.aln
### Retrieve gff, proteins, etc.
	1) Coho
	kchristensen@ccr:/scratch/kchristensen/Oner/Orthologs/proteins$ wget ftp://ftp.ncbi.nlm.nih.gov/genomes/all/GCF/002/021/735/GCF_002021735.1_Okis_V1/GCF_002021735.1_Okis_V1_protein.faa.gz
	kchristensen@ccr:/scratch/kchristensen/Oner/Orthologs/proteins$ ln -s /scratch2/kchristensen/ArcticCharAnalyses/CompareGenomes/genomes/GCF_002021735.1_Okis_V1_genomic.gff .
	2) Chinook
	kchristensen@ccr:/scratch/kchristensen/Oner/Orthologs/proteins$ wget ftp://ftp.ncbi.nlm.nih.gov/genomes/all/GCF/002/872/995/GCF_002872995.1_Otsh_v1.0/GCF_002872995.1_Otsh_v1.0_protein.faa.gz
	kchristensen@ccr:/scratch/kchristensen/Oner/Orthologs/proteins$ wget ftp://ftp.ncbi.nlm.nih.gov/genomes/all/GCF/002/872/995/GCF_002872995.1_Otsh_v1.0/GCF_002872995.1_Otsh_v1.0_genomic.gff.gz
	3) Sockeye
	kchristensen@ccr:/scratch/kchristensen/Oner/Orthologs/proteins$ wget https://ftp.ncbi.nlm.nih.gov/genomes/all/GCF/006/149/115/GCF_006149115.1_Oner_1.0/GCF_006149115.1_Oner_1.0_protein.faa.gz
	kchristensen@ccr:/scratch/kchristensen/Oner/Orthologs/proteins$ wget https://ftp.ncbi.nlm.nih.gov/genomes/all/GCF/006/149/115/GCF_006149115.1_Oner_1.0/GCF_006149115.1_Oner_1.0_genomic.gff.gz
### Align proteins
	1) Make blastdb
	kchristensen@ccr:/scratch/kchristensen/Oner/Orthologs/proteins$ makeblastdb -dbtype prot -in GCF_006149115.1_Oner_1.0_protein.faa
	2) Coho
	kchristensen@ccr:/scratch/kchristensen/Oner/Orthologs/proteins$ blastp -db GCF_006149115.1_Oner_1.0_protein.faa -query GCF_002021735.1_Okis_V1_protein.faa \
	-out Oner_v1.0.vs.Okis_v1.0 -max_target_seqs 3 -max_hsps 20 -evalue 0.01 -outfmt 6 -num_threads 10
	3) Chinook
	kchristensen@ccr:/scratch/kchristensen/Oner/Orthologs/proteins$ blastp -db GCF_006149115.1_Oner_1.0_protein.faa -query GCF_002872995.1_Otsh_v1.0_protein.faa \
	-out Oner_v1.0.vs.Otsh_v1.0 -max_target_seqs 3 -max_hsps 20 -evalue 0.01 -outfmt 6 -num_threads 10
### Filter proteins
	1) Coho
	kchristensen@ccr:/scratch/kchristensen/Oner/Orthologs$ python scripts/Filter_Alignments_Blast_Fmt6_Protein_ver1.0.py \
	-aln_file proteins/Oner_v1.0.vs.Okis_v1.0 -fastas proteins/GCF_006149115.1_Oner_1.0_protein.faa -fastaq proteins/GCF_002021735.1_Okis_V1_protein.faa \
	-min_per 80 -min_aln_per 80 > proteins/Oner_v1.0.vs.Okis_v1.0.filtered.pid80.plen80.aln
	2) Chinook
	kchristensen@ccr:/scratch/kchristensen/Oner/Orthologs$ python scripts/Filter_Alignments_Blast_Fmt6_Protein_ver1.0.py \
	-aln_file proteins/Oner_v1.0.vs.Otsh_v1.0 -fastas proteins/GCF_006149115.1_Oner_1.0_protein.faa -fastaq proteins/GCF_002872995.1_Otsh_v1.0_protein.faa \
	-min_per 80 -min_aln_per 80 > proteins/Oner_v1.0.vs.Otsh_v1.0.filtered.pid80.plen80.aln
### Find orthologs
	1) Coho
	kchristensen@ccr:/scratch/kchristensen/Oner/Orthologs$ python scripts/Orthology_Between_Genomes.v1.1.py -gffs \
	proteins/GCF_006149115.1_Oner_1.0_genomic.gff.gz -gffq proteins/GCF_002021735.1_Okis_V1_genomic.gff \
	-alignn alns/Oner.v1.0.v.Okis.v1.0.ml01.mal30K.filtered.aln -alignp proteins/Oner_v1.0.vs.Okis_v1.0.filtered.pid80.plen80.aln \
	-fais /scratch2/shared/NCBI.Genomes/GCF_006149115.1_Oner_1.0_genomic.fna.fai -faiq \
	/scratch2/shared/NCBI.Genomes/GCF_002021735.1_Okis_V1_genomic.fna.fai > Oner.V1.vs.Okis.V1.orthologies.txt
	2) Chinook
	kchristensen@ccr:/scratch/kchristensen/Oner/Orthologs$ python scripts/Orthology_Between_Genomes.v1.1.py -gffs \
	proteins/GCF_006149115.1_Oner_1.0_genomic.gff.gz -gffq proteins/GCF_002872995.1_Otsh_v1.0_genomic.gff.gz \
	-alignn alns/Oner.v1.0.v.Otsh.v1.0.ml01.mal30K.filtered.aln -alignp proteins/Oner_v1.0.vs.Otsh_v1.0.filtered.pid80.plen80.aln \
	-fais /scratch2/shared/NCBI.Genomes/GCF_006149115.1_Oner_1.0_genomic.fna.fai -faiq \
	/scratch2/shared/NCBI.Genomes/GCF_002872995.1_Otsh_v1.0_genomic.fna.fai > Oner.V1.vs.Otsh.V1.orthologies.txt
### Find Missing
	Used the Missing_Orthology_Between_Genomes.v1.1.py script
