# Supplementary material for: The sockeye salmon genome, transcriptome, and analyses identifying population defining regions of the genome
Source: PLoS One. 2020 Oct 29;15(10):e0240935. doi: 10.1371/journal.pone.0240935 (PMC7595290; doi:10.1371/journal.pone.0240935)
Supplement: S2 File — (XLSX) [file pone.0240935.s011.xlsx]

## Sheet: Sheet1
Sockeye Salmon Chromosome	BP Start	BP End	Sockeye GeneID	Coho Salmon Chromosome	BP Start	BP End	Coho GeneID	Chinook Salmon	BP Start	BP End	Chinook GeneID
NC_042535.1	41325	80838	tmtc4	NA	NA	NA	NA	NA	NA	NA	NA
NC_042535.1	158928	455324	nalcn	NA	NA	NA	NA	NC_037122.1	4053237	4341813	nalcn
NC_042535.1	475037	597349	itgbl1	NA	NA	NA	NA	NC_037122.1	3893942	4036651	itgbl1
NC_042535.1	600903	876025	fgf14	NA	NA	NA	NA	NC_037122.1	3584989	3889346	fgf14
NC_042535.1	954475	991324	LOC115122393	NC_034199.1	2879765	2917522	LOC109870917	NC_037122.1	3455555	3491105	LOC112225065
NC_042535.1	993098	1027962	LOC115125452	NC_034199.1	2921820	2946144	LOC109871428	NC_037122.1	3424828	3451557	LOC112225064
NC_042535.1	1392074	1404474	LOC115128186	NC_034199.1	3360981	3372695	LOC109870707	NC_037122.1	3015025	3027052	LOC112225063
NC_042535.1	1597270	1664838	LOC115128808	NC_034199.1	3562155	3619616	LOC109871061	NC_037122.1	4577691	4633373	LOC112225073
NC_042535.1	1664844	1711002	LOC115128334	NC_034199.1	3620389	3660711	LOC109871060	NC_037122.1	4633406	4680066	LOC112225072
NC_042535.1	1712875	1717173	LOC115129179	NC_034199.1	3663320	3666855	LOC109870661	NC_037122.1	4682730	4686227	LOC112225074
NC_042535.1	1735101	1746794	LOC115132867	NA	NA	NA	NA	NA	NA	NA	NA
NC_042535.1	1751478	1836025	LOC115129292	NC_034199.1	3743100	3821197	LOC109870911	NC_037122.1	4759190	4838746	LOC112225077
NC_042535.1	1842961	1857392	LOC115130101	NC_034199.1	3827943	3841018	LOC109870704	NC_037122.1	4845675	4859005	LOC112225079
NC_042535.1	1872291	1996101	LOC115130201	NC_034199.1	3862910	3980903	LOC109870713	NC_037122.1	4886156	5011438	LOC112225080
NC_042535.1	2082698	2161361	LOC115130343	NC_034199.1	4081331	4157980	LOC109870641	NC_037122.1	5125103	5207226	LOC112225082
NC_042535.1	2244305	2263186	LOC115130732	NC_034199.1	4240464	4259019	LOC109870977	NC_037122.1	5328665	5344837	LOC112225084
NC_042535.1	2275054	2279237	LOC115130674	NC_034199.1	4277569	4278743	LOC109871123	NC_037122.1	5365164	5365964	LOC112224981
NC_042535.1	2300095	2454975	LOC115130807	NC_034199.1	4307056	4466928	LOC109870976	NC_037122.1	5412018	5574134	LOC112225085
NC_042535.1	2474239	2654046	LOC115131144	NC_034199.1	4481671	4669058	LOC109871420	NC_037122.1	5595544	5774433	LOC112225087
NC_042535.1	2710573	2798609	LOC115131379	NC_034199.1	4716365	4790030	LOC109871405	NC_037122.1	5835465	5906833	LOC112225088
NC_042535.1	2800453	2838822	LOC115131675	NC_034199.1	4792566	4827192	LOC109871232	NC_037122.1	5909075	5945204	LOC112225089
NC_042535.1	2855817	2967399	LOC115101006	NC_034199.1	4846279	4934944	LOC109871125	NA	NA	NA	NA
NC_042535.1	3039227	3041733	LOC115130683	NC_034199.1	5066587	5069127	LOC109871247	NC_037122.1	6192696	6195468	LOC112225090
NC_042535.1	3043659	3071328	LOC115131747	NC_034199.1	5071270	5097101	LOC109870789	NC_037122.1	6197721	6226400	LOC112225092
NC_042535.1	3109364	3133153	LOC115131815	NC_034199.1	5131006	5158534	LOC109871130	NC_037122.1	6259616	6284410	LOC112225093
NC_042535.1	3163038	3314906	LOC115131878	NC_034199.1	5194477	5347685	LOC109871400	NC_037122.1	6313040	6463970	LOC112225094
NC_042535.1	4427384	4489896	slc39a10	NC_034199.1	6284299	6341719	slc39a10	NC_037122.1	7434669	7497705	slc39a10
NC_042535.1	4562299	4665320	LOC115132057	NA	NA	NA	NA	NA	NA	NA	NA
NC_042535.1	4680446	4709676	scel	NA	NA	NA	NA	NA	NA	NA	NA
NC_042535.1	5186130	5192638	LOC115132257	NC_034199.1	2348864	2353007	LOC109870671	NC_037122.1	2363977	2370449	zic2
NC_042535.1	5196614	5201528	zic5	NC_034199.1	2337379	2342459	LOC109870685	NC_037122.1	2354943	2359863	zic5
NC_042535.1	5658545	5666009	LOC115132649	NC_034199.1	1875061	1893311	LOC109870816	NC_037122.1	1843099	1850499	gpr183
NC_042535.1	5668184	5672230	gpr18	NC_034199.1	1864917	1872866	gpr18	NC_037122.1	1837176	1840927	gpr18
NC_042535.1	5749615	6077882	dach1	NC_034199.1	1452445	1793756	dach1	NC_037122.1	1446719	1772385	dach1
NC_042535.1	6248507	6256452	klf5	NC_034199.1	1239099	1246811	klf5	NC_037122.1	1280124	1291195	klf5
NC_042535.1	6262475	6418527	klf12	NC_034199.1	1054726	1228101	klf12	NC_037122.1	1105893	1273453	klf12
NC_042535.1	6614032	6767980	tbc1d4	NC_034199.1	720697	856003	tbc1d4	NC_037122.1	747178	898624	tbc1d4
NC_042535.1	6789113	6801468	commd6	NC_034199.1	701004	709037	commd6	NC_037122.1	709064	723487	commd6
NC_042535.1	6811790	6825506	uchl3	NC_034199.1	673392	687142	uchl3	NC_037122.1	689386	703529	uchl3
NC_042535.1	6860956	6965670	lmo7	NC_034199.1	528918	584804	LOC109871121	NC_037122.1	539107	618602	lmo7
NC_042535.1	7041937	7043515	kctd12	NC_034199.1	461012	462530	LOC109871399	NC_037122.1	467531	469137	kctd12
NC_042535.1	7063491	7067062	acod1	NC_034199.1	423364	426886	acod1	NC_037122.1	410359	414138	acod1
NC_042535.1	7075579	7079939	cln5	NC_034199.1	413665	418061	cln5	NC_037122.1	401062	405382	cln5
NC_042535.1	7096506	7112950	fbxl3	NC_034199.1	379362	395727	fbxl3	NC_037122.1	374468	388925	fbxl3
NC_042535.1	7125121	7249282	LOC115133812	NA	NA	NA	NA	NA	NA	NA	NA
NC_042535.1	7265232	7308844	LOC115134017	NC_034199.1	19480877	19517450	LOC109870694	NC_037122.1	7683621	7721484	LOC112225096
NC_042535.1	7339005	7385153	LOC115134074	NC_034199.1	19383538	19445365	LOC109871177	NC_037122.1	7750000	7801377	LOC112225097
NC_042535.1	7389451	7409882	LOC115134211	NC_034199.1	19355747	19372086	LOC109870818	NC_037122.1	7814241	7831036	LOC112225100
NC_042535.1	7411723	7420631	lg1h2orf69	NC_034199.1	19347299	19352555	lg26h2orf69	NC_037122.1	7835406	7839616	c26h2orf69
NC_042535.1	7420963	7426636	ftcdnl1	NC_034199.1	19341540	19355752	LOC109870819	NC_037122.1	7832384	7845478	LOC112225099
NC_042535.1	7485559	7585386	LOC115115364	NA	NA	NA	NA	NC_037122.1	7884307	7978854	LOC112225102
NC_042535.1	7637691	7665817	LOC115134615	NC_034199.1	19094342	19121054	LOC109871174	NC_037122.1	8060855	8089416	LOC112225104
NC_042535.1	7668036	7709582	LOC115134701	NC_034199.1	19058300	19091665	LOC109871059	NC_037122.1	8091347	8128712	LOC112225105
NC_042535.1	7746199	7763162	LOC115135111	NC_034199.1	18992774	19014780	LOC109870865	NC_037122.1	8184752	8206424	LOC112225107
NC_042535.1	8006359	8135440	LOC115135159	NC_034199.1	18600499	18742725	LOC109871308	NC_037122.1	8464026	8614813	LOC112225108
NC_042535.1	8470479	8482570	LOC115135218	NC_034199.1	18290404	18301754	LOC109870871	NA	NA	NA	NA
NC_042535.1	8512939	8521193	LOC115135283	NC_034199.1	18253723	18261427	LOC109870686	NC_037122.1	8973104	8981641	LOC112225110
NC_042535.1	8698420	8850916	LOC115128582	NC_034199.1	17952295	18187172	LOC109870910	NC_037122.1	9031863	9289550	LOC112224987
NC_042535.1	8864788	8871039	LOC115135374	NC_034199.1	17929794	17933862	LOC109871372	NC_037122.1	9304497	9308837	LOC112225111
NC_042535.1	8886580	8889736	LOC115130733	NC_034199.1	17909373	17912389	LOC109870688	NC_037122.1	9322384	9327176	LOC112225113
NC_042535.1	8939074	8953215	asb1	NC_034199.1	17854325	17863483	asb1	NC_037122.1	9380202	9389421	asb1
NC_042535.1	8970263	9012849	LOC115135511	NC_034199.1	17795298	17839783	LOC109871009	NC_037122.1	9404334	9443980	LOC112225116
NC_042535.1	9017044	9022916	LOC115135665	NC_034199.1	17786941	17795207	LOC109871054	NC_037122.1	9446624	9454978	LOC112225117
NC_042535.1	9046361	9217272	LOC115135712	NC_034199.1	17599645	17763743	LOC109870903	NC_037122.1	9482232	9533033	LOC112225118
NC_042535.1	9457689	9472446	LOC115135865	NC_034199.1	17369878	17386207	LOC109870845	NC_037122.1	9875106	9900109	LOC112225120
NC_042535.1	9473014	9499686	vil1	NC_034199.1	17344583	17369725	vil1	NC_037122.1	9900672	9925479	vil1
NC_042535.1	9499724	9510655	LOC115136221	NC_034199.1	17339808	17344806	LOC109870846	NC_037122.1	9925592	9941190	LOC112225124
NC_042535.1	9514995	9542999	LOC115136440	NC_034199.1	17303202	17330983	LOC109870843	NC_037122.1	9945399	9970707	LOC112225125
NC_042535.1	9547156	9554990	LOC115136607	NC_034199.1	17292016	17296973	LOC109871105	NC_037122.1	9977039	9982022	LOC112225126
NC_042535.1	9558816	9569725	znf142	NC_034199.1	17278656	17287683	znf142	NC_037122.1	9986950	9999603	znf142
NC_042535.1	9569250	9595714	plcd4	NC_034199.1	17254889	17278337	LOC109870997	NC_037122.1	9999689	10027866	plcd4
NC_042535.1	9597983	9618838	cnot9	NC_034199.1	17220595	17252671	cnot9	NC_037122.1	10030122	10064117	cnot9
NC_042535.1	9619031	9648568	usp37	NC_034199.1	17191400	17220326	usp37	NC_037122.1	10064364	10100086	usp37
NC_042535.1	9648565	9650398	ybey	NC_034199.1	17189023	17190870	ybey	NC_037122.1	10100085	10101947	ybey
NC_042535.1	9650410	9676499	mcm3ap	NC_034199.1	17163671	17188988	mcm3ap	NC_037122.1	10101940	10131971	mcm3ap
NC_042535.1	9676697	9691311	lss	NC_034199.1	17149937	17163399	lss	NC_037122.1	10132137	10145829	lss
NC_042535.1	9775460	9780384	lg1h2orf88	NA	NA	NA	NA	NC_037122.1	10227881	10232835	c26h2orf88
NC_042535.1	9781834	9786597	mstn	NC_034199.1	17066984	17071475	LOC109871290	NC_037122.1	10234531	10239121	LOC112225136
NC_042535.1	9808627	9865221	pms1	NC_034199.1	16985575	17042442	pms1	NC_037122.1	10263357	10325004	pms1
NC_042535.1	9869531	9876307	ormdl1	NC_034199.1	16973813	16980849	LOC109871261	NC_037122.1	10329260	10336232	ormdl1
NC_042535.1	9881122	9889235	osgepl1	NC_034199.1	16962862	16968895	osgepl1	NC_037122.1	10340590	10346738	osgepl1
NC_042535.1	9888902	9899894	ankar	NC_034199.1	16952027	16962844	ankar	NC_037122.1	10346785	10357515	ankar
NC_042535.1	9899647	9902364	LOC115138042	NC_034199.1	16949716	16951927	LOC109871241	NC_037122.1	10357888	10360176	LOC112225141
NC_042535.1	9902273	9905778	asnsd1	NC_034199.1	16939882	16949793	asnsd1	NC_037122.1	10360176	10363636	asnsd1
NC_042535.1	9905399	9914463	asdurf	NA	NA	NA	NA	NC_037122.1	10363592	10367437	LOC112225143
NC_042535.1	9951488	9964838	slc40a1	NC_034199.1	16905388	16917877	LOC109871106	NC_037122.1	10399865	10413878	LOC112225146
NC_042535.1	9972876	9993450	wdr75	NC_034199.1	16879221	16899139	LOC109870990	NC_037122.1	10420247	10440840	LOC112225145
NC_042535.1	9996905	10007200	LOC115130073	NC_034199.1	16863930	16873783	LOC109871347	NC_037122.1	10448357	10453002	LOC112225147
NC_042535.1	10022851	10063723	LOC115138513	NC_034199.1	16796513	16835935	LOC109871062	NA	NA	NA	NA
NC_042535.1	10081223	10113497	LOC115138591	NC_034199.1	16746731	16773359	stat4	NC_037122.1	10532220	10560896	LOC112225151
NC_042535.1	10154991	10156994	LOC115138692	NC_034199.1	16695031	16696994	LOC109871298	NC_037122.1	10608852	10610856	cxcr4
NC_042535.1	10165695	10196025	LOC115138755	NC_034199.1	16654661	16684485	LOC109870882	NC_037122.1	10622811	10650895	LOC112225153
NC_042535.1	10226601	10233896	LOC115138842	NC_034199.1	16618136	16625195	LOC109871068	NC_037122.1	10681715	10689065	LOC112225154
NC_042535.1	10588315	10599754	LOC115138997	NC_034199.1	16272858	16284168	LOC109871357	NC_037122.1	11046308	11057623	LOC112225156
NC_042535.1	10626514	10659844	LOC115139101	NC_034199.1	16223829	16248877	LOC109871286	NC_037122.1	11077516	11107937	LOC112225157
NC_042535.1	10667423	10684228	LOC115139208	NC_034199.1	16197830	16213476	LOC109871395	NC_037122.1	11117216	11133486	wnt10a
NC_042535.1	10793303	10797376	LOC115139280	NC_034199.1	16080027	16082619	LOC109871354	NC_037122.1	11230613	11235711	LOC112225159
NC_042535.1	10800873	10803549	LOC115139342	NC_034199.1	16073742	16075685	LOC109871387	NC_037122.1	11237886	11240568	LOC112225160
NC_042535.1	10809964	10813574	LOC115139401	NC_034199.1	16063027	16066887	LOC109871164	NC_037122.1	11247011	11250615	LOC112225161
NC_042535.1	10825078	11121774	LOC115139459	NC_034199.1	15842621	16056902	LOC109871166	NC_037122.1	11256462	11549169	LOC112225162
NC_042535.1	11122544	11124486	LOC115130771	NC_034199.1	15759369	15763427	LOC109871427	NC_037122.1	11550856	11552168	LOC112224912
NC_042535.1	11137620	11221180	LOC115139762	NC_034199.1	15668117	15749943	LOC109870693	NC_037122.1	11563267	11648581	LOC112225163
NC_042535.1	11236664	11321996	fmnl2	NC_034199.1	15565614	15654536	fmnl2	NA	NA	NA	NA
NC_042535.1	11324798	11363801	prpf40a	NC_034199.1	15532163	15563146	prpf40a	NC_037122.1	11761797	11792099	prpf40a
NC_042535.1	11416206	11489501	galnt13	NC_034199.1	15403470	15476831	galnt13	NC_037122.1	11847701	11923694	galnt13
NC_042535.1	11531229	11556093	kcnj3	NC_034199.1	15344620	15369914	LOC109870680	NC_037122.1	11960360	11984050	LOC112225169
NC_042535.1	11739108	11744210	nr4a2	NC_034199.1	15142217	15147590	nr4a2	NC_037122.1	12164676	12169740	nr4a2
NC_042535.1	11747380	11790882	gpd2	NC_034199.1	15099301	15138993	gpd2	NC_037122.1	12172944	12212010	gpd2
NC_042535.1	11874743	11890505	LOC115140838	NC_034199.1	15002033	15011407	galnt5	NC_037122.1	12300420	12310379	LOC112225172
NC_042535.1	11887957	11890397	ermn	NC_034199.1	14996207	14997969	ermn	NC_037122.1	12314074	12315975	ermn
NC_042535.1	11891154	11895473	cytip	NC_034199.1	14990457	14994679	cytip	NC_037122.1	12317500	12321916	cytip
NC_042535.1	11900805	11928070	acvr1c	NC_034199.1	14956958	14984870	acvr1c	NC_037122.1	12327150	12354566	acvr1c
NC_042535.1	11939250	11973895	acvr1	NA	NA	NA	NA	NC_037122.1	12368146	12408649	acvr1
NC_042535.1	11976241	11988326	LOC115141485	NC_034199.1	14897516	14909607	LOC109871117	NC_037122.1	12410783	12422517	LOC112225178
NC_042535.1	11988981	11994922	LOC115141376	NC_034199.1	14891427	14896832	upp2	NC_037122.1	12422604	12429231	LOC112225177
NC_042535.1	12006480	12051518	ccdc148	NC_034199.1	14832869	14879433	ccdc148	NC_037122.1	12440848	12485263	ccdc148
NC_042535.1	12051680	12157358	pkp4	NC_034199.1	14722212	14832720	LOC109871053	NC_037122.1	12487746	12607579	pkp4
NC_042535.1	12158281	12163493	dapl1	NC_034199.1	14716195	14721252	dapl1	NC_037122.1	12608478	12617164	dapl1
NC_042535.1	12168949	12360404	tanc1	NC_034199.1	14527119	14621252	tanc1	NC_037122.1	12624610	12807910	tanc1
NC_042535.1	12386891	12475788	baz2b	NC_034199.1	14433367	14504033	baz2b	NC_037122.1	12831475	12916100	baz2b
NC_042535.1	12484801	12490653	LOC115143133	NC_034199.1	14407044	14412758	LOC109870822	NC_037122.1	12925012	12929771	cd302
NC_042535.1	12497313	12566659	LOC115143209	NC_034199.1	14332570	14400547	LOC109870797	NC_037122.1	12936260	13003018	LOC112225186
NC_042535.1	12580803	12587187	LOC115143581	NC_034199.1	14309680	14315999	LOC109871109	NC_037122.1	13018099	13024251	LOC112225188
NC_042535.1	12607023	12613243	LOC115143683	NC_034199.1	14281909	14287102	LOC109870681	NC_037122.1	13045261	13050054	LOC112225190
NC_042535.1	12638266	12693528	LOC115143773	NC_034199.1	14203592	14258080	LOC109870837	NC_037122.1	13095420	13158198	LOC112225191
NC_042535.1	12697873	12699095	LOC115130786	NC_034199.1	14198004	14199387	LOC109871396	NC_037122.1	13162224	13163930	LOC112224913
NC_042535.1	12713887	12731007	ifih1	NC_034199.1	14159934	14179822	ifih1	NC_037122.1	13177601	13195558	LOC112225192
NC_042535.1	12739660	12788928	LOC115144145	NA	NA	NA	NA	NC_037122.1	13204477	13256955	LOC112225193
NC_042535.1	12880802	12887408	LOC115130794	NA	NA	NA	NA	NA	NA	NA	NA
NC_042535.1	12887453	12889891	LOC115132868	NA	NA	NA	NA	NA	NA	NA	NA
NC_042535.1	12913086	12916682	LOC115130800	NC_034199.1	13907497	13978399	LOC109870715	NC_037122.1	13377603	13380514	LOC112224914
NC_042535.1	13028611	13095168	LOC115144207	NC_034199.1	13767796	13831099	LOC109870851	NC_037122.1	13485233	13554666	LOC112225196
NC_042535.1	13095412	13130386	LOC115144405	NC_034199.1	13734487	13767496	LOC109870798	NC_037122.1	13554951	13589856	LOC112225195
NC_042535.1	13156075	13207397	LOC115144695	NC_034199.1	13667121	13701575	LOC109870955	NA	NA	NA	NA
NC_042535.1	13231314	13248905	ttc21b	NC_034199.1	13627891	13645932	ttc21b	NC_037122.1	13681450	13700001	ttc21b
NC_042535.1	13251183	13263452	galnt3	NC_034199.1	13614662	13625549	galnt3	NC_037122.1	13702411	13713720	LOC112225200
NC_042535.1	13263423	13330977	csrnp3	NC_034199.1	13546477	13613642	csrnp3	NC_037122.1	13714133	13725810	LOC112225201
NC_042535.1	13295971	13310382	LOC115145134	NA	NA	NA	NA	NA	NA	NA	NA
NC_042535.1	13343652	13415811	xirp2	NC_034199.1	13460322	13482544	xirp2	NA	NA	NA	NA
NC_042535.1	13547644	13550062	b3galt1	NC_034199.1	13309056	13323033	b3galt1	NC_037122.1	13877419	14006815	LOC112225205
NC_042535.1	13551004	13583476	stk39	NC_034199.1	13278420	13306806	stk39	NC_037122.1	14008109	14038571	stk39
NC_042535.1	13587819	13615732	cers6	NC_034199.1	13253952	13276158	cers6	NC_037122.1	14040859	14063226	cers6
NC_042535.1	13620500	13624532	nostrin	NC_034199.1	13244157	13249094	nostrin	NC_037122.1	14068002	14072649	nostrin
NC_042535.1	13624487	13628270	spc25	NC_034199.1	13241342	13244724	spc25	NC_037122.1	14072062	14075891	spc25
NC_042535.1	13640658	13661667	abcb11	NC_034199.1	13221776	13234582	LOC109871157	NC_037122.1	14084628	14098779	LOC112225212
NC_042535.1	13659895	13664741	LOC115146021	NA	NA	NA	NA	NC_037122.1	14101336	14106369	LOC112225214
NC_042535.1	13664830	13668972	LOC115145917	NC_034199.1	13208378	13211897	LOC109871366	NC_037122.1	14106478	14110544	LOC112225213
NC_042535.1	13676502	13743898	lrp2	NC_034199.1	13119268	13200720	lrp2	NC_037122.1	14126882	14193856	lrp2
NC_042535.1	13745267	13749137	LOC115130817	NC_034199.1	13113908	13117728	LOC109871224	NC_037122.1	14195344	14199032	LOC112224915
NC_042535.1	13772787	13813624	LOC115146336	NC_034199.1	13053009	13092014	LOC109871154	NA	NA	NA	NA
NC_042535.1	13831609	13843348	bbs5	NC_034199.1	13031731	13040362	bbs5	NC_037122.1	14263345	14272340	bbs5
NC_042535.1	13844070	13852823	klhl41	NA	NA	NA	NA	NA	NA	NA	NA
NC_042535.1	13852925	13864179	fastkd1	NC_034199.1	13012370	13023723	fastkd1	NC_037122.1	14282000	14293623	LOC112225218
NC_042535.1	13866039	13872970	ppig	NC_034199.1	13003835	13010665	ppig	NC_037122.1	14295680	14302528	LOC112225220
NC_042535.1	13884470	13897172	LOC115101008	NC_034199.1	12983112	12993592	LOC109870639	NC_037122.1	14310117	14323729	LOC112225221
NC_042535.1	13897601	13901283	klhl23	NC_034199.1	12978975	12982514	klhl23	NC_037122.1	14324107	14327748	klhl23
NC_042535.1	13902970	13906460	LOC115101282	NC_034199.1	12974169	12977591	LOC109870833	NC_037122.1	14329186	14332612	LOC112225225
NC_042535.1	13904433	13908715	mettl5	NC_034199.1	12970182	12974637	mettl5	NC_037122.1	14332138	14334795	mettl5
NC_042535.1	13909022	13947350	LOC115101085	NC_034199.1	12931611	12971862	LOC109870832	NC_037122.1	14334896	14373936	LOC112225224
NC_042535.1	14067777	14070060	LOC115130822	NC_034199.1	12812908	12814573	LOC109871307	NC_037122.1	14497458	14499731	LOC112224916
NC_042535.1	14084126	14100875	LOC115101419	NC_034199.1	12783283	12799168	LOC109871004	NC_037122.1	14512775	14529286	LOC112225227
NC_042535.1	14114305	14118316	LOC115101869	NC_034199.1	12762974	12768028	LOC109871323	NC_037122.1	14544406	14549505	LOC112225230
NC_042535.1	14118821	14144315	tlk1	NC_034199.1	12736586	12762449	LOC109871318	NC_037122.1	14550031	14578923	tlk1
NC_042535.1	14149737	14162006	mettl8	NC_034199.1	12711788	12727250	mettl8	NC_037122.1	14584732	14597214	LOC112225231
NC_042535.1	14171898	14174133	LOC115102115	NC_034199.1	12699607	12702743	LOC109871331	NC_037122.1	14608931	14611197	LOC112225232
NC_042535.1	14180775	14206378	LOC115102316	NC_034199.1	12669229	12690778	LOC109871338	NC_037122.1	14619577	14641936	LOC112225234
NC_042535.1	14206320	14226930	LOC115102185	NC_034199.1	12649777	12669286	LOC109871337	NC_037122.1	14641878	14660563	LOC112225233
NC_042535.1	14292021	14297432	LOC115102524	NC_034199.1	12574064	12577209	LOC109871333	NC_037122.1	14715984	14729338	LOC112225236
NC_042535.1	14302757	14304933	LOC115130824	NC_034199.1	12566601	12568425	LOC109871332	NC_037122.1	14734601	14736656	LOC112225237
NC_042535.1	14343254	14380262	LOC115102636	NC_034199.1	12499351	12529493	LOC109871313	NC_037122.1	14774704	14805813	LOC112225238
NC_042535.1	14388127	14412800	LOC115135012	NA	NA	NA	NA	NA	NA	NA	NA
NC_042535.1	14411618	14449137	LOC115102696	NC_034199.1	12444959	12479926	LOC109871312	NC_037122.1	14825382	14864281	LOC112225239
NC_042535.1	14460078	14520049	rapgef4	NC_034199.1	12380332	12432056	LOC109871314	NC_037122.1	14875234	14926330	rapgef4
NC_042535.1	14520247	14563543	map3k20	NC_034199.1	12333568	12379985	LOC109871317	NC_037122.1	14926589	14971335	map3k20
NC_042535.1	14563670	14566970	LOC115103340	NC_034199.1	12330143	12333452	LOC109871328	NC_037122.1	14971284	14974578	cdca7
NC_042535.1	14627672	14634983	LOC115103442	NC_034199.1	12252860	12260862	LOC109871319	NC_037122.1	15042793	15049081	LOC112225244
NC_042535.1	14652772	14696829	LOC115135607	NA	NA	NA	NA	NA	NA	NA	NA
NC_042535.1	14724462	14727133	LOC115103767	NC_034199.1	12165351	12167563	LOC109871324	NC_037122.1	15134001	15136628	LOC112225248
NC_042535.1	14729889	14739554	cir1	NC_034199.1	12151600	12164305	cir1	NC_037122.1	15137698	15150878	cir1
NC_042535.1	14739759	14744844	scrn3	NC_034199.1	12145869	12151507	scrn3	NC_037122.1	15150925	15156597	scrn3
NC_042535.1	14745079	14758128	LOC115103834	NC_034199.1	12131059	12145570	gpr155	NC_037122.1	15156793	15171467	LOC112225245
NC_042535.1	14761418	14772777	LOC115104057	NC_034199.1	12115547	12126805	LOC109871320	NC_037122.1	15174884	15186052	LOC112225252
NC_042535.1	14775611	14786537	LOC115104129	NC_034199.1	12101952	12111375	LOC109871330	NC_037122.1	15190226	15199558	LOC112225253
NC_042535.1	14823390	14828851	rabl3	NC_034199.1	12057591	12060875	rabl3	NC_037122.1	15227473	15232388	rabl3
NC_042535.1	14828976	14875404	gtf2e1	NC_034199.1	11934005	12057521	gtf2e1	NC_037122.1	15232500	15278806	gtf2e1
NC_042535.1	14911212	15147587	stxbp5l	NC_034199.1	11672377	11898538	stxbp5l	NC_037122.1	15314027	15535589	stxbp5l
NC_042535.1	15148157	15167714	poglut2	NC_034199.1	11650252	11668804	kdelc1	NC_037122.1	15539108	15559712	kdelc1
NC_042535.1	15168382	15172425	tex30	NC_034199.1	11645475	11649429	tex30	NC_037122.1	15560428	15564458	tex30
NC_042535.1	15172990	15180885	nepro	NC_034199.1	11638861	11645296	nepro	NC_037122.1	15564598	15571325	nepro
NC_042535.1	15185399	15189601	slc10a2	NC_034199.1	11626642	11632742	slc10a2	NC_037122.1	15575219	15580643	slc10a2
NC_042535.1	15191208	15207811	gtpbp8	NC_034199.1	11614807	11624835	gtpbp8	NC_037122.1	15582311	15598680	gtpbp8
NC_042535.1	16168543	16191362	efnb2	NC_034199.1	10631214	10653808	LOC109870938	NC_037122.1	16546917	16568536	efnb2
NC_042535.1	16195246	16202338	arglu1	NC_034199.1	10620158	10627317	LOC109870939	NC_037122.1	16572601	16579737	LOC112225263
NC_042535.1	16307590	16316674	LOC115105428	NC_034199.1	10482265	10491418	LOC109871278	NA	NA	NA	NA
NC_042535.1	16366669	16380116	LOC115105577	NA	NA	NA	NA	NC_037122.1	16727676	16741036	LOC112225264
NC_042535.1	16393086	16403335	LOC115105729	NC_034199.1	10404971	10412676	LOC109871359	NC_037122.1	16754456	16762476	LOC112225265
NC_042535.1	16434485	16440250	LOC115106039	NC_034199.1	10377489	10383441	LOC109870662	NC_037122.1	16787662	16793666	LOC112225266
NC_042535.1	16440371	16450481	LOC115105926	NC_034199.1	10354169	10377351	LOC109871254	NC_037122.1	16793767	16812639	LOC112225267
NC_042535.1	16468763	16490509	LOC115106208	NC_034199.1	10314318	10334259	LOC109870916	NC_037122.1	16828441	16845291	LOC112225268
NC_042535.1	16490343	16502400	LOC115106341	NC_034199.1	10303076	10309369	LOC109870663	NC_037122.1	16851258	16857463	LOC112224921
NC_042535.1	16526680	16531729	LOC115106434	NC_034199.1	10258299	10262675	LOC109871381	NC_037122.1	16877429	16883441	LOC112225269
NC_042535.1	16531858	16556751	LOC115139826	NA	NA	NA	NA	NA	NA	NA	NA
NC_042535.1	16649805	16681178	LOC115106637	NC_034199.1	10111929	10137871	LOC109871206	NC_037122.1	17006437	17036381	LOC112225004
NC_042535.1	16681942	16715406	LOC115106739	NC_034199.1	10073942	10111103	LOC109871361	NC_037122.1	17037196	17072567	LOC112225275
NC_042535.1	16729566	16737532	LOC115107006	NA	NA	NA	NA	NA	NA	NA	NA
NC_042535.1	16740417	16744669	LOC115107339	NC_034199.1	10044524	10048798	LOC109871275	NC_037122.1	17092574	17097106	LOC112225276
NC_042535.1	16745131	16757270	LOC115107072	NC_034199.1	10030546	10044037	LOC109870893	NC_037122.1	17097390	17110628	LOC112225274
NC_042535.1	16805329	16812965	LOC115107432	NC_034199.1	9953243	9960143	LOC109870643	NC_037122.1	17167839	17175260	LOC112225278
NC_042535.1	16833387	16855098	LOC115107576	NC_034199.1	9907011	9926611	LOC109871145	NC_037122.1	17194463	17217808	LOC112225279
NC_042535.1	16888246	16892709	LOC115130835	NC_034199.1	9868248	9872177	LOC109871143	NC_037122.1	17248053	17252829	LOC112224923
NC_042535.1	16938698	16942555	LOC115130840	NC_034199.1	9817900	9821544	LOC109870668	NC_037122.1	17299566	17303481	LOC112225280
NC_042535.1	16944863	16948566	LOC115140527	NC_034199.1	9811582	9815382	LOC109871142	NC_037122.1	17305769	17309575	LOC112225005
NC_042535.1	17011914	17024672	cog3	NC_034199.1	9737803	9750489	cog3	NC_037122.1	17367234	17379980	cog3
NC_042535.1	17031111	17094182	LOC115107706	NC_034199.1	9668584	9729935	LOC109871081	NC_037122.1	17387829	17472867	LOC112225282
NC_042535.1	17117140	17176273	LOC115107979	NA	NA	NA	NA	NC_037122.1	17491737	17554833	LOC112225284
NC_042535.1	17201306	17253498	LOC115108061	NC_034199.1	9502608	9557783	LOC109871413	NC_037122.1	17580672	17638142	LOC112225285
NC_042535.1	17265157	17271745	LOC115108294	NC_034199.1	9487521	9496510	tmsb4x	NC_037122.1	17649149	17655901	LOC112225286
NC_042535.1	17329037	17352584	egfl6	NC_034199.1	9422168	9445138	LOC109871364	NC_037122.1	17698207	17723497	LOC112225289
NC_042535.1	17354993	17358713	LOC115108523	NC_034199.1	9416058	9420390	rab9a	NC_037122.1	17725846	17729626	LOC112225290
NC_042535.1	17360722	17364968	LOC115109126	NC_034199.1	9409939	9414041	LOC109870959	NC_037122.1	17731308	17735514	LOC112225293
NC_042535.1	17365097	17377585	ofd1	NC_034199.1	9398082	9409775	ofd1	NC_037122.1	17735622	17747453	ofd1
NC_042535.1	17377587	17427906	LOC115108770	NC_034199.1	9349036	9397965	LOC109871343	NC_037122.1	17747570	17796879	LOC112225292
NC_042535.1	17454253	17468150	LOC115109192	NC_034199.1	9306545	9320556	LOC109871122	NC_037122.1	17822945	17836596	LOC112225294
NC_042535.1	17511356	17522153	LOC115109326	NC_034199.1	9253044	9263850	LOC109871300	NC_037122.1	17884232	17894567	LOC112225296
NC_042535.1	17521994	17533330	LOC115109258	NC_034199.1	9242072	9252710	LOC109870868	NC_037122.1	17894562	17905840	LOC112225295
NC_042535.1	17545554	17549784	LOC115109394	NC_034199.1	9226501	9230545	fkbp7	NC_037122.1	17925331	17928779	fkbp7
NC_042535.1	17554684	17557742	LOC115130849	NC_034199.1	9218288	9227735	LOC109870870	NC_037122.1	17933698	17935168	LOC112224924
NC_042535.1	17569630	17571659	LOC115130858	NC_034199.1	9200557	9203249	LOC109871297	NC_037122.1	17950951	17953086	LOC112225298
NC_042535.1	17655993	17898452	LOC115109456	NC_034199.1	8870240	9072931	LOC109870889	NC_037122.1	17976665	18269876	LOC112225299
NC_042535.1	18391081	18408558	LOC115109737	NC_034199.1	8406775	8423732	LOC109871435	NC_037122.1	18721975	18739430	LOC112225301
NC_042535.1	18421145	18439468	LOC115109911	NC_034199.1	8369304	8389214	LOC109871277	NC_037122.1	18756611	18774845	LOC112224925
NC_042535.1	18458043	18562603	LOC115109987	NA	NA	NA	NA	NC_037122.1	18798634	18877999	LOC112225302
NC_042535.1	18601750	18664391	LOC115110296	NC_034199.1	8157520	8217364	LOC109871250	NC_037122.1	18930443	18991596	LOC112225303
NC_042535.1	18665252	18824737	LOC115110358	NC_034199.1	7990535	8156631	LOC109871251	NC_037122.1	18996852	19140134	LOC112225304
NC_042535.1	18907322	18942960	LOC115110561	NC_034199.1	7868158	7908201	LOC109871074	NC_037122.1	19211866	19246966	LOC112225305
NC_042535.1	18948305	19001122	LOC115110681	NC_034199.1	7812807	7861666	LOC109871401	NC_037122.1	19252164	19306326	LOC112225307
NC_042535.1	19108439	19112561	LOC115110807	NC_034199.1	7701610	7706682	LOC109871088	NC_037122.1	19409216	19412305	LOC112225308
NC_042535.1	19115774	19123738	LOC115110927	NC_034199.1	7690963	7697421	LOC109871356	NC_037122.1	19415109	19424441	LOC112225309
NC_042535.1	19124071	19200083	LOC115111091	NC_034199.1	7600005	7690508	LOC109870925	NC_037122.1	19424689	19505896	LOC112225310
NC_042535.1	19205400	19300796	vwa8	NA	NA	NA	NA	NA	NA	NA	NA
NC_042535.1	19334143	19342647	rgcc	NC_034199.1	7445699	7453013	LOC109870947	NC_037122.1	19632366	19639474	rgcc
NC_042535.1	19342745	19344525	LOC115111633	NC_034199.1	7443264	7444707	LOC109870968	NC_037122.1	19640523	19641995	LOC112225315
NC_042535.1	19348339	19366523	f5	NC_034199.1	7421613	7439239	LOC109870966	NC_037122.1	19646709	19670243	LOC112225314
NC_042535.1	19367276	19378377	slc35a5	NC_034199.1	7410399	7421415	slc35a5	NC_037122.1	19670466	19681815	slc35a5
NC_042535.1	19378548	19394177	ccdc80	NC_034199.1	7393077	7410252	LOC109870649	NC_037122.1	19681982	19698550	ccdc80
NC_042535.1	19618085	19624752	dipk2b	NC_034199.1	7179954	7186114	lg26hxorf36	NC_037122.1	19911532	19918290	c26hxorf36
NC_042535.1	19624753	19710672	kdm6a	NC_034199.1	7091786	7179962	kdm6a	NC_037122.1	19918068	20006383	kdm6a
NC_042535.1	19712600	19715383	LOC115112241	NC_034199.1	7087066	7089890	LOC109871101	NC_037122.1	20008327	20011111	LOC112225321
NC_042535.1	19715693	19738367	efhc2	NC_034199.1	7064721	7086769	efhc2	NC_037122.1	20011177	20040112	efhc2
NC_042535.1	19758406	19781377	ndp	NC_034199.1	7015526	7023386	LOC109871132	NC_037122.1	20061081	20083087	ndp
NC_042535.1	19793194	19848216	maob	NA	NA	NA	NA	NA	NA	NA	NA
NC_042535.1	19878660	19879941	LOC115130867	NC_034199.1	6903422	6904686	LOC109871236	NC_037122.1	20217126	20218443	LOC112224926
NC_042535.1	19918736	20134399	cask	NC_034199.1	6632452	6867861	cask	NC_037122.1	20256351	20470756	cask
NC_042535.1	20066670	20069196	LOC115113532	NA	NA	NA	NA	NA	NA	NA	NA
NC_042535.1	20073103	20076393	gpr34	NC_034199.1	6696153	6699686	gpr34	NC_037122.1	20406316	20409907	gpr34
NC_042535.1	20150001	20172797	LOC115113608	NC_034199.1	6595333	6615983	ddx3x	NC_037122.1	20486798	20506915	LOC112225327
NC_042535.1	20176885	20178709	LOC115113954	NC_034199.1	6589406	6592029	LOC109871043	NC_037122.1	20510219	20512849	LOC112225330
NC_042535.1	20179090	20266774	LOC115114054	NC_034199.1	6503330	6588978	usp9x	NC_037122.1	20513287	20600863	LOC112225329
NC_042535.1	20272226	20316381	LOC115114117	NC_034199.1	6461493	6497647	LOC109870811	NC_037122.1	20607594	20649788	LOC112225331
NC_042535.1	20316509	20325677	LOC115114231	NC_034199.1	6452572	6461383	LOC109871230	NC_037122.1	20650008	20658383	LOC112225332
NC_042535.1	20369743	20404402	LOC115114346	NC_034199.1	13570862	13580497	LOC109870853	NC_037122.1	13745714	13756765	ugt1a1
NC_042535.1	20430602	20448099	gpr161	NC_034199.1	19573261	19588973	gpr161	NC_037122.1	20750816	20768016	gpr161
NC_042535.1	20453633	20531056	LOC115114518	NC_034199.1	19594387	19667670	LOC109870876	NC_037122.1	20783837	20872737	LOC112225337
NC_042535.1	20543121	20547161	LOC115114914	NC_034199.1	19682289	19686358	LOC109870979	NC_037122.1	20889338	20893475	LOC112225340
NC_042535.1	20547784	20558458	LOC115115010	NC_034199.1	19686892	19697828	LOC109871355	NC_037122.1	20893916	20910012	LOC112225338
NC_042535.1	20567607	20589494	LOC115115166	NC_034199.1	19707165	19731227	LOC109870640	NC_037122.1	20919778	20942963	LOC112225341
NC_042535.1	20598740	20624836	LOC115115328	NC_034199.1	19736464	19769903	LOC109871180	NC_037122.1	20948422	20973782	LOC112225342
NC_042535.1	20646875	20667857	LOC115115568	NC_034199.1	19788550	19810451	LOC109871390	NC_037122.1	20987089	21008650	LOC112225343
NC_042535.1	20675674	20683307	LOC115116053	NA	NA	NA	NA	NA	NA	NA	NA
NC_042535.1	20687017	20696557	LOC115116690	NC_034199.1	19828864	19838451	LOC109871432	NC_037122.1	21028025	21037672	LOC112225348
NC_042535.1	20697103	20703019	grtp1	NC_034199.1	19838695	19845064	LOC109871430	NC_037122.1	21038164	21043616	LOC112225345
NC_042535.1	20703382	20708951	LOC115116284	NC_034199.1	19846439	19850685	LOC109871431	NC_037122.1	21044481	21049995	LOC112225346
NC_042535.1	20710721	20729778	LOC115116792	NC_034199.1	19849792	19864673	LOC109871429	NC_037122.1	21051762	21065324	LOC112225344
NC_042535.1	20736169	20738558	LOC115130890	NC_034199.1	19870052	19872930	LOC109870646	NC_037122.1	21071870	21074198	LOC112225349
NC_042535.1	20760191	20765421	LOC115130901	NC_034199.1	19902279	19906893	LOC109871182	NC_037122.1	21090706	21097046	LOC112225351
NC_042535.1	20817606	20880691	LOC115117282	NC_034199.1	19959725	20021745	LOC109871273	NC_037122.1	21157198	21217259	LOC112225352
NC_042535.1	20876846	20917657	LOC115117382	NC_034199.1	20018000	20050968	LOC109871274	NC_037122.1	21212417	21251107	LOC112225353
NC_042535.1	21083042	21126874	LOC115117477	NC_034199.1	20270184	20324837	LOC109871112	NA	NA	NA	NA
NC_042535.1	21163786	21183320	LOC115117684	NC_034199.1	20362129	20386611	LOC109871223	NC_037122.1	21534086	21554033	LOC112225356
NC_042535.1	21195886	21209941	LOC115130909	NC_034199.1	20407021	20408208	LOC109871184	NC_037122.1	21569034	21572256	LOC112224928
NC_042535.1	21297377	21304229	LOC115118110	NC_034199.1	20497448	20503754	LOC109871306	NC_037122.1	21658494	21665307	tmem182
NC_042535.1	21312659	21321954	LOC115118191	NC_034199.1	20515078	20532389	LOC109871249	NC_037122.1	21674614	21684505	LOC112225359
NC_042535.1	21324403	21367974	inpp4a	NC_034199.1	20542799	20584295	LOC109871185	NA	NA	NA	NA
NC_042535.1	21374259	21383490	LOC115118649	NC_034199.1	20593342	20602249	LOC109870980	NC_037122.1	21738829	21747734	LOC112225362
NC_042535.1	21392359	21437069	mgat4a	NC_034199.1	20611672	20669185	mgat4a	NC_037122.1	21757222	21811050	mgat4a
NC_042535.1	21437544	21439694	LOC115119213	NC_034199.1	20669630	20671773	LOC109871115	NC_037122.1	21811453	21813623	LOC112224930
NC_042535.1	21440027	21447762	LOC115118997	NC_034199.1	20672860	20688885	LOC109871186	NA	NA	NA	NA
NC_042535.1	21458059	21467295	mitd1	NC_034199.1	20689576	20700606	mitd1	NC_037122.1	21835432	21846163	mitd1
NC_042535.1	21467527	21472883	mrpl30	NC_034199.1	20700761	20706104	mrpl30	NC_037122.1	21846376	21851517	mrpl30
NC_042535.1	21472944	21480879	txndc9	NC_034199.1	20706147	20709449	txndc9	NC_037122.1	21851590	21854906	txndc9
NC_042535.1	21500885	21519257	rev1	NC_034199.1	20714158	20734488	rev1	NC_037122.1	21867471	21887462	rev1
NC_042535.1	21521496	21559400	aff3	NC_034199.1	20736728	20760521	aff3	NC_037122.1	21889689	21907824	aff3
NC_042535.1	21568650	21607227	LOC115120137	NC_034199.1	20803050	20842861	LOC109871041	NA	NA	NA	NA
NC_042535.1	21693459	21695379	LOC115130923	NA	NA	NA	NA	NA	NA	NA	NA
NC_042535.1	21718092	21722135	LOC115120288	NC_034199.1	20968260	20970096	LOC109871222	NA	NA	NA	NA
NC_042535.1	21770047	21859066	atp11a	NC_034199.1	21036640	21111943	LOC109871349	NC_037122.1	22186178	22252596	LOC112225017
NC_042535.1	21880769	21939317	LOC115120764	NC_034199.1	21151770	21209906	mcf2l	NC_037122.1	22282051	22332546	LOC112225373
NC_042535.1	21940192	21949771	LOC115121272	NC_034199.1	21210559	21217270	LOC109870784	NC_037122.1	22333192	22341693	LOC112225374
NC_042535.1	21991891	22001308	LOC115121604	NC_034199.1	21263992	21274165	LOC109870633	NC_037122.1	22368866	22380515	LOC112225376
NC_042535.1	22004970	22011463	LOC115121784	NC_034199.1	21279747	21286372	LOC109871042	NC_037122.1	22383425	22390867	LOC112225377
NC_042535.1	22020191	22038123	LOC115122359	NC_034199.1	21303750	21318858	LOC109871384	NC_037122.1	22400553	22417779	LOC112225378
NC_042535.1	22041297	22055134	LOC115122459	NC_034199.1	21324677	21353927	LOC109870692	NC_037122.1	22426897	22459829	LOC112225381
NC_042535.1	22056340	22058894	LOC115122549	NC_034199.1	21354036	21358646	LOC109870690	NC_037122.1	22459909	22463896	LOC112225379
NC_042535.1	22146480	22156102	lg1h13orf42	NA	NA	NA	NA	NC_037122.1	22557403	22561365	LOC112225019
NC_042535.1	22165167	22166582	LOC115130949	NC_034199.1	21456590	21481696	LOC109871191	NC_037122.1	22573302	22575405	LOC112224931
NC_042535.1	22230435	22232248	LOC115122875	NC_034199.1	21520298	21522133	LOC109871067	NC_037122.1	22631969	22633908	LOC112225383
NC_042535.1	22236303	22582681	il1rapl1	NA	NA	NA	NA	NC_037122.1	22639612	23065596	LOC112225020
NC_042535.1	22926178	22955711	LOC115144087	NC_034199.1	22251787	22276081	LOC109871192	NC_037122.1	23408865	23451531	LOC112225384
NC_042535.1	22984515	23007374	LOC115123112	NC_034199.1	22309111	22335143	LOC109870878	NC_037122.1	23463216	23486206	LOC112225388
NC_042535.1	23077974	23081122	LOC115130966	NC_034199.1	22365224	22412138	LOC109871193	NC_037122.1	23528241	23556916	LOC112225389
NC_042535.1	23088860	23114252	LOC115123256	NC_034199.1	22426306	22450309	LOC109871021	NC_037122.1	23564476	23588676	LOC112225390
NC_042535.1	23119714	23159860	LOC115144849	NA	NA	NA	NA	NC_037122.1	23594207	23637037	LOC112225392
NC_042535.1	23207514	23245753	LOC115123473	NA	NA	NA	NA	NC_037122.1	23686683	23709367	LOC112225393
NC_042535.1	23249998	23269251	LOC115123662	NA	NA	NA	NA	NC_037122.1	23722864	23748686	LOC112225395
NC_042535.1	23272363	23284182	LOC115124123	NA	NA	NA	NA	NC_037122.1	23751780	23764454	LOC112225396
NC_042535.1	23290575	23347134	LOC115145587	NA	NA	NA	NA	NC_037122.1	23769574	23811765	LOC112225397
NC_042535.1	23364082	23484956	LOC115124217	NA	NA	NA	NA	NC_037122.1	23850724	23958652	LOC112225398
NC_042535.1	23491733	23493516	LOC115124422	NC_034199.1	22796349	22798077	LOC109871031	NC_037122.1	23965909	23967682	LOC112225399
NC_042535.1	23519036	23528455	LOC115130979	NC_034199.1	22818002	22826780	LOC109871027	NC_037122.1	23988007	23997678	LOC112225400
NC_042535.1	23599640	23614303	LOC115124516	NC_034199.1	22915606	22931986	LOC109871033	NA	NA	NA	NA
NC_042535.1	23641545	23669977	LOC115124619	NC_034199.1	22974326	23019145	LOC109871016	NC_037122.1	24124259	24151109	LOC112225401
NC_042535.1	23690478	23702676	LOC115124706	NC_034199.1	23036124	23049694	LOC109871028	NC_037122.1	24168886	24181721	LOC112225403
NC_042535.1	23705904	23714639	LOC115124910	NC_034199.1	23052516	23060968	LOC109871020	NA	NA	NA	NA
NC_042535.1	23721574	23756645	LOC115125132	NC_034199.1	23062506	23092860	LOC109871012	NA	NA	NA	NA
NC_042535.1	23762157	23807791	LOC115125297	NC_034199.1	23138632	23145758	LOC109871018	NC_037122.1	24301028	24308140	LOC112225407
NC_042535.1	23832156	23838204	LOC115130988	NC_034199.1	23176544	23180006	LOC109871196	NC_037122.1	24332623	24336802	LOC112224932
NC_042535.1	23850448	23920459	LOC115125704	NC_034199.1	23232887	23267884	LOC109871032	NC_037122.1	24351118	24419640	LOC112225408
NC_042535.1	23921111	23952738	LOC115125883	NC_034199.1	23269612	23305144	LOC109871019	NC_037122.1	24420285	24452942	srpx
NC_042535.1	23954950	23971983	LOC115125793	NA	NA	NA	NA	NC_037122.1	24454310	24475325	LOC112225024
NC_042535.1	23990023	24022626	LOC115126569	NC_034199.1	23349456	23384453	LOC109871022	NC_037122.1	24490501	24524575	LOC112225410
NC_042535.1	24034847	24040515	LOC115126919	NC_034199.1	23389632	23397387	LOC109871029	NC_037122.1	24541331	24546902	LOC112225412
NC_042535.1	24041513	24044319	LOC115126656	NC_034199.1	23397911	23401016	LOC109871024	NC_037122.1	24547842	24551777	LOC112225411
NC_042535.1	24044418	24050630	LOC115126226	NC_034199.1	23402428	23406860	LOC109871014	NC_037122.1	24551817	24556589	LOC112225413
NC_042535.1	24050733	24060939	LOC115126822	NC_034199.1	23407381	23419684	LOC109871026	NC_037122.1	24556651	24566315	LOC112225414
NC_042535.1	24061792	24169636	LOC115126043	NC_034199.1	23418321	23523713	LOC109871010	NC_037122.1	24566876	24676972	LOC112225026
NC_042535.1	24169665	24246303	LOC115126135	NC_034199.1	23523780	23590826	col4a1	NC_037122.1	24677099	24740533	LOC112225415
NC_042535.1	24345213	24362161	LOC115127142	NC_034199.1	23673521	23691001	LOC109870927	NC_037122.1	24839042	24855871	LOC112225416
NC_042535.1	24443984	24559573	myo16	NA	NA	NA	NA	NA	NA	NA	NA
NC_042535.1	24571576	24636593	LOC115101007	NA	NA	NA	NA	NA	NA	NA	NA
NC_042535.1	24693284	24697295	LOC115127579	NC_034199.1	24064672	24068686	LOC109870712	NC_037122.1	25181838	25189153	LOC112225418
NC_042535.1	24697493	24703019	LOC115127474	NC_034199.1	24068835	24074367	LOC109870711	NC_037122.1	25189313	25194892	LOC112225417
NC_042535.1	24773769	24876825	LOC115127744	NC_034199.1	24144089	24309679	LOC109870628	NA	NA	NA	NA
NC_042535.1	24979573	25022403	LOC115128006	NC_034199.1	24448437	24496894	LOC109871201	NA	NA	NA	NA
NC_042535.1	25027078	25040537	LOC115127842	NC_034199.1	24502669	24510382	LOC109870985	NC_037122.1	25564858	25573970	LOC112225420
NC_042535.1	25065131	25099075	LOC115128111	NC_034199.1	24537424	24567668	LOC109871103	NC_037122.1	25602695	25633298	LOC112225422
NC_042535.1	25147758	25152330	LOC115128189	NC_034199.1	24627164	24631706	LOC109871069	NC_037122.1	25682941	25687596	LOC112225423
NC_042535.1	25177051	25188536	LOC115128205	NC_034199.1	24656923	24667933	LOC109871268	NC_037122.1	25708859	25722069	LOC112225424
NC_042535.1	25201969	25210498	maats1	NC_034199.1	24680031	24689281	maats1	NC_037122.1	25735182	25743945	maats1
NC_042535.1	25224527	25264260	LOC115128222	NA	NA	NA	NA	NC_037122.1	25752811	25794666	LOC112225427
NC_042535.1	25266569	25288685	gpr156	NC_034199.1	24739671	24763735	gpr156	NC_037122.1	25796863	25825180	gpr156
NC_042535.1	25271364	25276358	LOC115128240	NC_034199.1	24744726	24747399	LOC109871127	NC_037122.1	25803642	25808546	LOC112225429
NC_042535.1	25298891	25319310	lrrc58	NC_034199.1	24772135	24794085	lrrc58	NC_037122.1	25834552	25852956	LOC112225431
NC_042535.1	25322077	25390932	LOC115128263	NC_034199.1	24795384	24858110	LOC109870918	NC_037122.1	25854206	25917225	LOC112225432
NC_042535.1	25449251	25476232	LOC115131005	NC_034199.1	24904157	24924996	LOC109870658	NA	NA	NA	NA
NC_042535.1	25540871	25545722	LOC115128297	NC_034199.1	25032466	25034115	LOC109871255	NC_037122.1	26075081	26080719	LOC112225435
NC_042535.1	25563688	25584394	LOC115131021	NC_034199.1	25059440	25079129	LOC109871256	NC_037122.1	26101033	26125028	LOC112225436
NC_042535.1	25590869	25596866	LOC115128331	NC_034199.1	25086359	25092296	LOC109870953	NC_037122.1	26131541	26137464	LOC112225438
NC_042535.1	25597733	25631997	LOC115128302	NC_034199.1	25093352	25132298	LOC109870839	NC_037122.1	26138289	26171825	LOC112225437
NC_042535.1	25663559	25682473	LOC115128340	NC_034199.1	25166907	25180759	LOC109870901	NC_037122.1	26224787	26231758	LOC112225030
NC_042535.1	25687904	25694905	LOC115128348	NC_034199.1	25189295	25195920	LOC109870675	NC_037122.1	26242479	26249314	LOC112225439
NC_042535.1	25709808	25750616	LOC115128356	NC_034199.1	25210281	25243203	LOC109871341	NC_037122.1	26252066	26300217	LOC112225440
NC_042535.1	25755963	25803075	LOC115128365	NC_034199.1	25245596	25293996	LOC109870828	NC_037122.1	26302598	26346769	LOC112225441
NC_042535.1	25810066	25817588	LOC115128392	NC_034199.1	25301315	25308092	LOC109871375	NC_037122.1	26352141	26362847	LOC112225444
NC_042535.1	25817657	25827511	LOC115128373	NC_034199.1	25308212	25317638	LOC109871374	NC_037122.1	26362947	26372362	LOC112225443
NC_042535.1	25838919	25840206	LOC115131030	NA	NA	NA	NA	NA	NA	NA	NA
NC_042535.1	25848334	25854681	LOC115128396	NC_034199.1	25336146	25343342	LOC109871057	NC_037122.1	26391098	26397143	LOC112225447
NC_042535.1	25858454	25912974	LOC115128404	NC_034199.1	25347135	25397159	LOC109871283	NC_037122.1	26401432	26466666	LOC112225446
NC_042535.1	25923365	25924780	LOC115131041	NC_034199.1	25408792	25409166	LOC109870940	NC_037122.1	26476836	26478387	LOC112224935
NC_042535.1	25996370	26027136	LOC115101803	NA	NA	NA	NA	NA	NA	NA	NA
NC_042535.1	26051885	26157025	LOC115128428	NC_034199.1	25571767	25668675	LOC109870906	NC_037122.1	26602925	26720966	LOC112225452
NC_042535.1	26226446	26227797	LOC115102481	NA	NA	NA	NA	NA	NA	NA	NA
NC_042535.1	26229068	26234534	LOC115128451	NC_034199.1	25790807	25796195	klhl6	NC_037122.1	26789457	26795716	klhl6
NC_042535.1	26248954	26250012	LOC115128458	NA	NA	NA	NA	NA	NA	NA	NA
NC_042535.1	26252310	26256269	LOC115131052	NC_034199.1	25810259	25814052	LOC109871291	NC_037122.1	26810303	26813997	LOC112225454
NC_042535.1	26324708	26388980	LOC115128466	NC_034199.1	25869655	25921680	LOC109871262	NC_037122.1	26886441	26941709	LOC112225455
NC_042535.1	26406827	26448328	LOC115128471	NC_034199.1	25939716	25970995	LOC109870864	NC_037122.1	26961215	26994018	LOC112225456
NC_042535.1	26448745	26465915	LOC115128477	NC_034199.1	25971452	25987673	LOC109870684	NC_037122.1	26994449	27011339	LOC112225457
NC_042535.1	26467534	26475385	LOC115128485	NC_034199.1	25989287	25996307	LOC109871360	NC_037122.1	27014503	27021636	LOC112225458
NC_042535.1	26483570	26514507	LOC115128502	NC_034199.1	26007041	26037176	LOC109870965	NC_037122.1	27030531	27062692	LOC112225462
NC_042535.1	26514588	26521528	fancb	NC_034199.1	26036371	26044854	fancb	NC_037122.1	27062923	27069689	fancb
NC_042535.1	26531399	26542718	glra2	NC_034199.1	26056042	26066249	LOC109871209	NC_037122.1	27080254	27092168	glra2
NC_042535.1	26637812	26664544	LOC115128517	NC_034199.1	26165772	26182065	LOC109871210	NC_037122.1	27173751	27200416	LOC112225464
NC_042535.1	26669997	26708265	LOC115128525	NC_034199.1	26186430	26225733	LOC109871094	NC_037122.1	27204941	27239314	LOC112225465
NC_042535.1	26720020	26744261	LOC115131063	NA	NA	NA	NA	NC_037122.1	27249980	27276887	LOC112224936
NC_042535.1	26753725	26800056	LOC115128535	NA	NA	NA	NA	NA	NA	NA	NA
NC_042535.1	26881602	26893330	LOC115128544	NC_034199.1	26399639	26413914	cenpj	NC_037122.1	27420913	27433453	LOC112225466
NC_042535.1	26901378	26931300	parp4	NC_034199.1	26426222	26457873	parp4	NC_037122.1	27433585	27468759	parp4
NC_042535.1	26957833	27094136	LOC115128576	NC_034199.1	26482440	26643572	LOC109870951	NC_037122.1	27497909	27768955	LOC112225470
NC_042535.1	27114525	27121410	LOC115128591	NC_034199.1	26662722	26669392	LOC109870792	NC_037122.1	27787203	27794061	LOC112225474
NC_042535.1	27124176	27167004	LOC115128599	NC_034199.1	26645253	26719616	LOC109870791	NC_037122.1	27804084	27845216	LOC112225475
NC_042535.1	27168246	27186030	LOC115128614	NC_034199.1	26721465	26735121	LOC109870949	NC_037122.1	27846941	27861668	LOC112225476
NC_042535.1	27312998	27337107	LOC115128622	NC_034199.1	26883395	26907574	LOC109871257	NC_037122.1	28003399	28027535	LOC112225477
NC_042535.1	27445148	27452043	LOC115128625	NC_034199.1	27005227	27010149	LOC109871358	NC_037122.1	28141558	28148220	LOC112225478
NC_042535.1	27462026	27476761	LOC115128646	NC_034199.1	27014023	27029506	LOC109870937	NC_037122.1	28150287	28165347	LOC112225479
NC_042535.1	27481480	27488197	LOC115128659	NC_034199.1	27034263	27040759	LOC109870848	NC_037122.1	28170074	28180243	LOC112225480
NC_042535.1	27487649	27493690	LOC115128682	NC_034199.1	27040223	27046511	LOC109870850	NC_037122.1	28179705	28185761	LOC112225481
NC_042535.1	27497078	27505563	LOC115128691	NC_034199.1	27049577	27058087	LOC109870998	NC_037122.1	28189059	28198209	LOC112225482
NC_042535.1	27518706	27524502	LOC115128703	NA	NA	NA	NA	NC_037122.1	28208939	28214704	LOC112225484
NC_042535.1	27524402	27528046	LOC115128713	NC_034199.1	27076194	27079699	LOC109871301	NC_037122.1	28214578	28218206	LOC112225485
NC_042535.1	27534909	27539754	LOC115128718	NC_034199.1	27085129	27090488	LOC109870863	NC_037122.1	28224669	28230805	LOC112225486
NC_042535.1	27543079	27562295	LOC115128734	NC_034199.1	27094591	27113203	LOC109870930	NC_037122.1	28236146	28254899	LOC112225487
NC_042535.1	27567922	27621704	LOC115128745	NC_034199.1	27122943	27191761	LOC109870954	NC_037122.1	28260812	28322474	LOC112225488
NC_042535.1	27627355	27628603	LOC115131078	NC_034199.1	27195955	27197155	LOC109871422	NC_037122.1	28328611	28329989	LOC112225489
NC_042535.1	27685094	27688854	LOC115128813	NC_034199.1	27233057	27236057	LOC109870703	NC_037122.1	28367391	28373981	LOC112225493
NC_042535.1	27688596	27695856	LOC115128782	NC_034199.1	27236580	27241196	LOC109871348	NC_037122.1	28373961	28378055	LOC112225492
NC_042535.1	27704374	27741243	LOC115128823	NC_034199.1	27253345	27292552	LOC109870714	NC_037122.1	28388290	28420174	LOC112225494
NC_042535.1	27746288	27813988	LOC115128846	NC_034199.1	27328541	27366685	LOC109871285	NA	NA	NA	NA
NC_042535.1	27832561	27836707	LOC115128910	NC_034199.1	27374632	27378774	LOC109870948	NC_037122.1	28509456	28513640	LOC112225498
NC_042535.1	27878730	27880752	LOC115131106	NC_034199.1	27424471	27425763	LOC109870706	NC_037122.1	28570374	28572373	LOC112224939
NC_042535.1	27900831	27908851	LOC115128922	NC_034199.1	27448674	27456358	LOC109871108	NC_037122.1	28597314	28605425	LOC112225499
NC_042535.1	27929495	27933854	LOC115131113	NC_034199.1	27478333	27482439	LOC109871412	NC_037122.1	28616623	28622058	LOC112224940
NC_042535.1	27990685	28011451	LOC115128933	NC_034199.1	27577882	27587044	LOC109870829	NC_037122.1	28694959	28708091	LOC112225500
NC_042535.1	28026833	28036134	LOC115128950	NC_034199.1	27597991	27606251	LOC109870831	NC_037122.1	28716310	28724371	LOC112225502
NC_042535.1	28036275	28051708	LOC115105328	NC_034199.1	27606406	27621163	LOC109871037	NC_037122.1	28724518	28738381	LOC112225503
NC_042535.1	28066133	28070908	LOC115128978	NC_034199.1	27656879	27661033	LOC109870673	NC_037122.1	28769116	28773565	LOC112225504
NC_042535.1	28118607	28269915	LOC115107431	NA	NA	NA	NA	NA	NA	NA	NA
NC_042535.1	28375137	28389389	LOC115128988	NA	NA	NA	NA	NC_037122.1	29179018	29187748	LOC112225506
NC_042535.1	28457603	28509438	LOC115129008	NA	NA	NA	NA	NC_037122.1	30279356	30346010	lims1
NC_042535.1	28530339	28568978	LOC115108102	NA	NA	NA	NA	NA	NA	NA	NA
NC_042535.1	28569877	28571416	LOC115131123	NA	NA	NA	NA	NC_037122.1	30168592	30170198	LOC112224945
NC_042535.1	28624772	28736971	LOC115129035	NA	NA	NA	NA	NC_037122.1	30036702	30126702	LOC112225517
NC_042535.1	28743479	28753276	LOC115129059	NA	NA	NA	NA	NC_037122.1	30019487	30030549	LOC112224944
NC_042535.1	28765914	28795092	LOC115108734	NA	NA	NA	NA	NA	NA	NA	NA
NC_042535.1	28812348	28826281	LOC115129070	NA	NA	NA	NA	NC_037122.1	29839474	29852304	LOC112225514
NC_042535.1	28908651	28921576	LOC115129093	NA	NA	NA	NA	NC_037122.1	29746101	29758819	LOC112225511
NC_042535.1	28948108	28972430	LOC115129109	NA	NA	NA	NA	NC_037122.1	29709596	29731265	LOC112225510
NC_042535.1	29040567	29047726	LOC115131147	NA	NA	NA	NA	NA	NA	NA	NA
NC_042535.1	29065813	29083085	LOC115129136	NA	NA	NA	NA	NC_037122.1	29612369	29627296	LOC112225508
NC_042535.1	29083247	29087698	pou1f1	NA	NA	NA	NA	NC_037122.1	29597062	29610948	pou1f1
NC_042535.1	29121428	29123811	htr1f	NA	NA	NA	NA	NC_037122.1	29558862	29568558	LOC112224942
NC_042535.1	29147076	29154128	LOC115131166	NA	NA	NA	NA	NA	NA	NA	NA
NC_042535.1	29188615	29199580	LOC115129180	NA	NA	NA	NA	NA	NA	NA	NA
NC_042535.1	29272087	29304545	LOC115131181	NA	NA	NA	NA	NA	NA	NA	NA
NC_042535.1	29314594	29319500	LOC115129190	NA	NA	NA	NA	NA	NA	NA	NA
NC_042535.1	29336281	29357245	LOC115129205	NA	NA	NA	NA	NA	NA	NA	NA
NC_042535.1	29370626	29374948	mab21l3	NA	NA	NA	NA	NA	NA	NA	NA
NC_042535.1	29375047	29388714	LOC115129214	NA	NA	NA	NA	NA	NA	NA	NA
NC_042535.1	29420879	29447740	LOC115129248	NA	NA	NA	NA	NA	NA	NA	NA
NC_042535.1	29442295	29455646	LOC115129267	NA	NA	NA	NA	NA	NA	NA	NA
NC_042535.1	29455222	29465999	LOC115129239	NA	NA	NA	NA	NA	NA	NA	NA
NC_042535.1	29490971	29493291	LOC115131190	NA	NA	NA	NA	NA	NA	NA	NA
NC_042535.1	29518785	29528622	LOC115129281	NA	NA	NA	NA	NA	NA	NA	NA
NC_042535.1	29545821	29549599	LOC115110226	NA	NA	NA	NA	NA	NA	NA	NA
NC_042535.1	29569562	29665584	LOC115129301	NC_034199.1	27833385	27935313	LOC109870973	NC_037122.1	30592155	30688155	LOC112225527
NC_042535.1	29667199	29672681	LOC115129323	NC_034199.1	27937058	27944242	LOC109870885	NC_037122.1	30689906	30696848	LOC112225529
NC_042535.1	29708600	29736912	LOC115131201	NC_034199.1	27957975	28009570	LOC109871221	NC_037122.1	30733192	30760340	LOC112225530
NC_042535.1	29885972	29905320	LOC115129332	NC_034199.1	28167116	28184052	LOC109870881	NA	NA	NA	NA
NC_042535.1	29906564	29910334	LOC115129346	NC_034199.1	28184261	28189171	LOC109871442	NC_037122.1	30955558	30959730	LOC112225533
NC_042535.1	29910438	29941124	LOC115129338	NC_034199.1	28189299	28218417	LOC109871441	NC_037122.1	30959822	30988427	LOC112225532
NC_042535.1	29946345	29958916	nek5	NC_034199.1	28223206	28235949	nek5	NC_037122.1	30991562	31003681	LOC112225534
NC_042535.1	29989254	30003311	LOC115129375	NC_034199.1	28250999	28272992	LOC109870697	NC_037122.1	31019552	31039611	LOC112225536
NC_042535.1	30003562	30007556	LOC115129384	NC_034199.1	28273093	28277316	LOC109870698	NC_037122.1	31039829	31043958	LOC112225537
NC_042535.1	30007659	30011704	LOC115129393	NC_034199.1	28277376	28280968	LOC109870699	NC_037122.1	31044091	31047942	LOC112225538
NC_042535.1	30012794	30031357	LOC115129397	NC_034199.1	28282087	28298997	LOC109870814	NC_037122.1	31049056	31066134	LOC112225540
NC_042535.1	30045311	30047909	LOC115129411	NC_034199.1	28323288	28325889	LOC109870824	NC_037122.1	31080313	31082932	LOC112225542
NC_042535.1	30048175	30050742	LOC115129416	NA	NA	NA	NA	NA	NA	NA	NA
NC_042535.1	30091495	30098479	LOC115129426	NC_034199.1	28357832	28364627	LOC109870969	NC_037122.1	31115910	31122892	LOC112225543
NC_042535.1	30117784	30214528	LOC115129434	NC_034199.1	28382088	28469761	LOC109870709	NC_037122.1	31139496	31240193	LOC112225544
NC_042535.1	30232102	30293733	LOC115129480	NA	NA	NA	NA	NC_037122.1	31270612	31280185	LOC112225545
NC_042535.1	30269487	30293733	LOC115129488	NC_034199.1	28489745	28512570	LOC109870727	NA	NA	NA	NA
NC_042535.1	30298985	30316848	dnajc10	NC_034199.1	28542725	28559962	dnajc10	NC_037122.1	31317324	31335081	LOC112225547
NC_042535.1	30337780	30341553	LOC115129502	NC_034199.1	28581454	28585384	LOC109871288	NC_037122.1	31352992	31356873	LOC112225548
NC_042535.1	30345296	30412720	LOC115129510	NC_034199.1	28590830	28661257	LOC109871039	NC_037122.1	31361247	31424476	LOC112225550
NC_042535.1	30413187	30415978	LOC115110972	NC_034199.1	28662127	28664201	LOC109870728	NC_037122.1	31425320	31427552	LOC112225551
NC_042535.1	30453774	30499950	LOC115129539	NA	NA	NA	NA	NA	NA	NA	NA
NC_042535.1	30500273	30541430	LOC115111693	NC_034199.1	30725509	30766710	LOC109871378	NA	NA	NA	NA
NC_042535.1	30725064	30787322	ube2e3	NC_034199.1	30512370	30563890	LOC109871058	NC_037122.1	32055596	32114058	LOC112225555
NC_042535.1	30881028	30927226	cwc22	NC_034199.1	29064019	29115280	cwc22	NC_037122.1	32199777	32248144	LOC112225556
NC_042535.1	30946444	31105659	LOC115129567	NC_034199.1	29219844	29289035	LOC109871099	NC_037122.1	32259414	32421399	LOC112225557
NC_042535.1	31115396	31182104	LOC115129580	NC_034199.1	29297542	29348604	LOC109870956	NC_037122.1	32434057	32490023	LOC112225558
NC_042535.1	31196249	31232583	LOC115129592	NC_034199.1	29365212	29413955	LOC109870919	NC_037122.1	32496854	32539745	LOC112225559
NC_042535.1	31245180	31431363	LOC115112306	NA	NA	NA	NA	NA	NA	NA	NA
NC_042535.1	31446546	31616790	LOC115113123	NA	NA	NA	NA	NA	NA	NA	NA
NC_042535.1	31620687	31624394	LOC115131226	NA	NA	NA	NA	NA	NA	NA	NA
NC_042535.1	31624597	31653265	lmln	NC_034199.1	29817620	29844555	LOC109871064	NC_037122.1	32941039	32968454	LOC112225562
NC_042535.1	31663894	31694639	LOC115129607	NC_034199.1	29855071	29881409	LOC109871151	NC_037122.1	32976653	33004495	LOC112225563
NC_042535.1	31695334	31711670	LOC115129613	NC_034199.1	29882237	29897273	LOC109870993	NC_037122.1	33005274	33020365	LOC112225564
NC_042535.1	31715202	31720840	LOC115129621	NC_034199.1	29900751	29905147	LOC109871134	NC_037122.1	33023890	33028379	LOC112225565
NC_042535.1	31751338	31772133	LOC115129632	NC_034199.1	29956758	29976216	LOC109870857	NC_037122.1	33084350	33105133	LOC112225566
NC_042535.1	31783934	31815578	kansl1l	NC_034199.1	29981529	30006261	LOC109871370	NC_037122.1	33115048	33144089	LOC112225567
NC_042535.1	31941670	31995886	LOC115129663	NC_034199.1	30151765	30188983	LOC109870734	NC_037122.1	33268971	33317343	LOC112225568
NC_042535.1	31996230	32005753	LOC115129723	NC_034199.1	30191399	30200646	LOC109870983	NC_037122.1	33317689	33326991	LOC112225570
NC_042535.1	32299986	32306410	LOC115129730	NA	NA	NA	NA	NA	NA	NA	NA
NC_042535.1	32309493	32437075	LOC115113735	NA	NA	NA	NA	NA	NA	NA	NA
NC_042535.1	32911161	32946514	LOC115129739	NA	NA	NA	NA	NC_037122.1	34255130	34286184	LOC112225571
NC_042535.1	33491370	33522638	LOC115131248	NA	NA	NA	NA	NC_037122.1	34760699	34795407	LOC112224951
NC_042535.1	33530763	33560059	bard1	NC_034199.1	31235334	31262597	bard1	NC_037122.1	34802562	34831656	bard1
NC_042535.1	33618961	33625906	LOC115131263	NC_034199.1	31332502	31339433	LOC109871225	NA	NA	NA	NA
NC_042535.1	33633419	33659521	LOC115131270	NC_034199.1	31360128	31389193	LOC109870800	NA	NA	NA	NA
NC_042535.1	33750530	33762671	LOC115129763	NC_034199.1	32661404	32672930	LOC109871248	NC_037122.1	36051290	36060143	LOC112225579
NC_042535.1	33806416	33848065	LOC115129772	NC_034199.1	32596356	32637744	LOC109871008	NC_037122.1	35983824	36023312	LOC112225577
NC_042535.1	34181621	34212006	LOC115114496	NA	NA	NA	NA	NA	NA	NA	NA
NC_042535.1	34216431	34240068	LOC115115365	NA	NA	NA	NA	NA	NA	NA	NA
NC_042535.1	34249724	34302866	LOC115116345	NA	NA	NA	NA	NA	NA	NA	NA
NC_042535.1	34302736	34452453	LOC115117317	NA	NA	NA	NA	NA	NA	NA	NA
NC_042535.1	34857197	34866028	LOC115129776	NC_034199.1	31516000	31524548	LOC109870859	NC_037122.1	34973314	34981789	LOC112225575
NC_042535.1	34875319	34957499	LOC115129786	NC_034199.1	31412752	31500025	LOC109870799	NC_037122.1	34871746	34963669	LOC112225574
NC_042535.1	35115832	35151327	LOC115129810	NC_034199.1	32886570	33019749	LOC109871276	NC_037122.1	36239325	36353865	LOC112224857
NC_042535.1	35178321	35190870	LOC115129818	NC_034199.1	33057209	33071010	LOC109871138	NC_037122.1	36389799	36399608	LOC112225581
NC_042535.1	35195696	35322797	LOC115129841	NC_034199.1	33077992	33229852	LOC109870717	NA	NA	NA	NA
NC_042535.1	35323170	35326941	LOC115129941	NC_034199.1	33230269	33233654	nifk	NC_037122.1	36529286	36532959	nifk
NC_042535.1	35342822	35348158	tsn	NC_034199.1	33251303	33254931	tsn	NC_037122.1	36552325	36557035	tsn
NC_042535.1	35348398	35401960	LOC115129959	NC_034199.1	33256145	33279617	LOC109870739	NC_037122.1	36557267	36581342	LOC112225586
NC_042535.1	35430049	35432578	LOC115130556	NA	NA	NA	NA	NA	NA	NA	NA
NC_042535.1	35451823	35458001	eaf2	NC_034199.1	33351247	33357488	eaf2	NC_037122.1	36647413	36653027	LOC112225587
NC_042535.1	35464467	35467298	LOC115129978	NA	NA	NA	NA	NA	NA	NA	NA
NC_042535.1	35489506	35506179	LOC115129992	NC_034199.1	33373534	33394135	LOC109871253	NC_037122.1	36678691	36700088	LOC112225588
NC_042535.1	35507261	35537771	hspbap1	NC_034199.1	33395749	33444147	LOC109870840	NC_037122.1	36701320	36736499	LOC112225589
NC_042535.1	35537785	35620143	LOC115130055	NC_034199.1	33444238	33548625	LOC109870841	NC_037122.1	36736568	36826711	LOC112225590
NC_042535.1	35646758	35842457	LOC115130065	NC_034199.1	33579839	33976601	LOC109871046	NC_037122.1	36866100	37007540	LOC112224859
NC_042535.1	35949133	36009797	LOC115130094	NA	NA	NA	NA	NC_037122.1	37171009	37238442	LOC112225592
NC_042535.1	36045675	36066402	sec22a	NC_034199.1	34088177	34103004	LOC109870984	NC_037122.1	37263873	37289692	sec22a
NC_042535.1	36076024	36135171	adcy5	NA	NA	NA	NA	NC_037122.1	37299755	37370533	LOC112224860
NC_042535.1	36207348	36214695	LOC115130564	NA	NA	NA	NA	NA	NA	NA	NA
NC_042535.1	36219834	36229299	LOC115130125	NC_034199.1	34297008	34308988	LOC109870978	NC_037122.1	37453766	37463417	LOC112225594
NC_042535.1	36232156	36257943	LOC115130134	NC_034199.1	34311861	34337354	LOC109870912	NC_037122.1	37466306	37489237	LOC112225595
NC_042535.1	36273237	36339756	LOC115130141	NC_034199.1	34344115	34465018	LOC109871003	NC_037122.1	37497844	37576710	LOC112225596
NC_042535.1	36342378	36360840	LOC115130149	NC_034199.1	34468017	34486301	LOC109871052	NC_037122.1	37579321	37594823	LOC112225597
NC_042535.1	36380983	36473862	LOC115130569	NC_034199.1	34505389	34628001	LOC109870743	NA	NA	NA	NA
NC_042535.1	36475698	36509237	LOC115130157	NC_034199.1	34634828	34664597	LOC109870744	NA	NA	NA	NA
NC_042535.1	36516812	36531571	LOC115130165	NC_034199.1	34675565	34709581	LOC109871158	NC_037122.1	37741991	37755742	LOC112225599
NC_042535.1	36562687	36653290	LOC115130172	NC_034199.1	34733540	34835808	itgb5	NC_037122.1	37780744	37873825	LOC112225600
NC_042535.1	36670995	36686374	LOC115130181	NC_034199.1	34871430	34886095	LOC109871002	NC_037122.1	37899606	37912911	LOC112225601
NC_042535.1	36707814	36805475	LOC115130198	NC_034199.1	34916645	35049640	LOC109870683	NA	NA	NA	NA
NC_042535.1	36835157	36843615	LOC115130256	NA	NA	NA	NA	NA	NA	NA	NA
NC_042535.1	36844089	36853157	dbr1	NA	NA	NA	NA	NA	NA	NA	NA
NC_042535.1	36853079	36881396	LOC115130212	NA	NA	NA	NA	NA	NA	NA	NA
NC_042535.1	36885004	36995138	LOC115130583	NA	NA	NA	NA	NA	NA	NA	NA
NC_042535.1	37103316	37118241	LOC115130242	NA	NA	NA	NA	NA	NA	NA	NA
NC_042535.1	37125988	37161389	LOC115130232	NA	NA	NA	NA	NA	NA	NA	NA
NC_042535.1	37435429	37500888	LOC115130592	NC_034199.1	36759051	36793709	LOC109871270	NA	NA	NA	NA
NC_042535.1	37522613	37529618	LOC115130268	NC_034199.1	36828644	36835877	LOC109870950	NC_037122.1	40378861	40385960	LOC112225628
NC_042535.1	37531854	37563484	LOC115130274	NC_034199.1	36837887	36867950	LOC109871402	NC_037122.1	40388146	40417359	LOC112225621
NC_042535.1	37563509	37571140	LOC115130284	NC_034199.1	36868031	36873453	LOC109871404	NC_037122.1	40417471	40422741	nmi
NC_042535.1	37631925	37640852	LOC115130293	NC_034199.1	36945606	36954555	LOC109870992	NC_037122.1	40476966	40485934	LOC112225637
NC_042535.1	37777984	37825785	LOC115130313	NC_034199.1	35423645	35479769	LOC109870896	NC_037122.1	38421831	38464508	LOC112224869
NC_042535.1	37826214	37844218	LOC115130323	NC_034199.1	35416327	35422370	LOC109870897	NC_037122.1	38404378	38420941	LOC112225615
NC_042535.1	37844643	37851815	LOC115130305	NC_034199.1	35398829	35406070	LOC109870895	NC_037122.1	38396882	38404009	LOC112225613
NC_042535.1	37852414	37860661	LOC115130318	NA	NA	NA	NA	NC_037122.1	38388480	38396335	LOC112225614
NC_042535.1	37860794	37877780	LOC115130299	NA	NA	NA	NA	NA	NA	NA	NA
NC_042535.1	37878236	37909691	LOC115130598	NA	NA	NA	NA	NA	NA	NA	NA
NC_042535.1	37964214	37979799	LOC115130354	NC_034199.1	37402103	37412506	LOC109871243	NC_037122.1	40835586	40846717	LOC112225643
NC_042535.1	37980228	38030761	LOC115130344	NC_034199.1	37414618	37461550	LOC109871244	NC_037122.1	40847148	40892885	LOC112225622
NC_042535.1	38039087	38099766	LOC115130367	NC_034199.1	37471742	37534899	LOC109870874	NC_037122.1	40901969	40962861	LOC112225629
NC_042535.1	38351469	38424520	LOC115130373	NC_034199.1	37841741	37922723	LOC109870913	NC_037122.1	41218112	41293551	LOC112225645
NC_042535.1	38512786	38597012	LOC115130387	NC_034199.1	38054438	38125260	LOC109870921	NC_037122.1	41392481	41463360	LOC112225647
NC_042535.1	38584862	38587011	LOC115130401	NA	NA	NA	NA	NA	NA	NA	NA
NC_042535.1	38648004	38728878	LOC115130405	NC_034199.1	38282966	38354193	LOC109871007	NC_037122.1	41629353	41712742	LOC112225649
NC_042535.1	38751509	38753616	LOC115131298	NC_034199.1	38379366	38380379	LOC109870755	NC_037122.1	41738318	41739787	LOC112224881
NC_042535.1	38785925	38898849	LOC115130610	NA	NA	NA	NA	NA	NA	NA	NA
NC_042535.1	38938771	38940472	LOC115131306	NC_034199.1	38588382	38590027	LOC109871311	NC_037122.1	41919193	41920847	LOC112224968
NC_042535.1	39281942	39331298	LOC115130618	NA	NA	NA	NA	NA	NA	NA	NA
NC_042535.1	39342386	39385850	LOC115130412	NA	NA	NA	NA	NA	NA	NA	NA
NC_042535.1	39520416	39556707	LOC115130418	NC_034199.1	39246259	39285751	LOC109870866	NA	NA	NA	NA
NC_042535.1	39590243	39600488	LOC115130433	NC_034199.1	39342213	39352396	LOC109870963	NA	NA	NA	NA
NC_042535.1	39615852	39700593	LOC115130440	NC_034199.1	39375683	39469122	LOC109871284	NA	NA	NA	NA
NC_042535.1	39712550	39761689	LOC115130455	NA	NA	NA	NA	NA	NA	NA	NA
NC_042535.1	39777907	39807619	LOC115130461	NA	NA	NA	NA	NA	NA	NA	NA
NC_042535.1	39814988	39843229	LOC115130476	NC_034199.1	39626114	39644992	LOC109871000	NA	NA	NA	NA
NC_042535.1	39909760	40035989	LOC115130623	NC_034199.1	39718726	39815256	LOC109870758	NA	NA	NA	NA
NC_042535.1	40077389	40082320	LOC115131330	NA	NA	NA	NA	NA	NA	NA	NA
NC_042535.1	40125929	40128259	LOC115130484	NC_034199.1	39987669	39989961	LOC109871269	NA	NA	NA	NA
NC_042535.1	40248835	40263756	LOC115130493	NC_034199.1	40121436	40132417	LOC109871080	NA	NA	NA	NA
NC_042535.1	40268285	40272654	LOC115131334	NC_034199.1	40137075	40138746	LOC109871079	NA	NA	NA	NA
NC_042535.1	40422846	40565019	LOC115131341	NA	NA	NA	NA	NA	NA	NA	NA
NC_042535.1	40579837	40627561	LOC115130506	NC_034199.1	40427717	40464488	LOC109870721	NA	NA	NA	NA
NC_042535.1	40628173	40647206	LOC115130551	NC_034199.1	40468664	40491299	LOC109871272	NA	NA	NA	NA
NC_042535.1	40668126	40669301	LOC115131344	NA	NA	NA	NA	NA	NA	NA	NA
NC_042535.1	40680462	40874660	LOC115130642	NA	NA	NA	NA	NA	NA	NA	NA
NC_042535.1	40938145	40953973	LOC115130647	NA	NA	NA	NA	NA	NA	NA	NA
NC_042535.1	40990027	40995736	LOC115131345	NA	NA	NA	NA	NA	NA	NA	NA
NC_042536.1	11837	36651	LOC115131915	NA	NA	NA	NA	NA	NA	NA	NA
NC_042536.1	36436	46379	LOC115131923	NA	NA	NA	NA	NA	NA	NA	NA
NC_042536.1	47387	82274	LOC115144416	NA	NA	NA	NA	NA	NA	NA	NA
NC_042536.1	113982	161324	LOC115131934	NA	NA	NA	NA	NA	NA	NA	NA
NC_042536.1	619206	624702	LOC115131953	NA	NA	NA	NA	NA	NA	NA	NA
NC_042536.1	628263	630055	LOC115144953	NA	NA	NA	NA	NA	NA	NA	NA
NC_042536.1	648083	668357	LOC115131961	NA	NA	NA	NA	NA	NA	NA	NA
NC_042536.1	689002	711828	LOC115131966	NA	NA	NA	NA	NA	NA	NA	NA
NC_042536.1	764515	772754	LOC115144961	NA	NA	NA	NA	NA	NA	NA	NA
NC_042536.1	820985	854540	LOC115131975	NA	NA	NA	NA	NA	NA	NA	NA
NC_042536.1	894061	912706	LOC115144423	NA	NA	NA	NA	NA	NA	NA	NA
NC_042536.1	912705	920462	LOC115132003	NA	NA	NA	NA	NA	NA	NA	NA
NC_042536.1	927186	958813	LOC115132015	NA	NA	NA	NA	NA	NA	NA	NA
NC_042536.1	993920	997801	atic	NA	NA	NA	NA	NA	NA	NA	NA
NC_042536.1	1000007	1002258	LOC115132043	NA	NA	NA	NA	NA	NA	NA	NA
NC_042536.1	1022152	1038151	LOC115132049	NA	NA	NA	NA	NA	NA	NA	NA
NC_042536.1	1038332	1041249	LOC115132071	NA	NA	NA	NA	NA	NA	NA	NA
NC_042536.1	1059662	1076556	LOC115144432	NA	NA	NA	NA	NA	NA	NA	NA
NC_042536.1	1078180	1082888	LOC115144441	NA	NA	NA	NA	NA	NA	NA	NA
NC_042536.1	1084315	1097442	LOC115132079	NA	NA	NA	NA	NA	NA	NA	NA
NC_042536.1	1098092	1099943	LOC115132091	NA	NA	NA	NA	NA	NA	NA	NA
NC_042536.1	1126918	1136572	LOC115132105	NA	NA	NA	NA	NA	NA	NA	NA
NC_042536.1	1143203	1157239	LOC115132097	NA	NA	NA	NA	NA	NA	NA	NA
NC_042536.1	1249025	1275775	LOC115144456	NA	NA	NA	NA	NA	NA	NA	NA
NC_042536.1	1312749	1342881	LOC115132118	NA	NA	NA	NA	NA	NA	NA	NA
NC_042536.1	1360832	1362828	LOC115144465	NC_034178.1	2595533	2600703	LOC109890081	NA	NA	NA	NA
NC_042536.1	1367709	1415686	LOC115132147	NA	NA	NA	NA	NA	NA	NA	NA
NC_042536.1	1437942	1440662	LOC115144977	NA	NA	NA	NA	NA	NA	NA	NA
NC_042536.1	1450610	1457374	gpr180	NA	NA	NA	NA	NA	NA	NA	NA
NC_042536.1	1457519	1466299	LOC115132193	NA	NA	NA	NA	NA	NA	NA	NA
NC_042536.1	1465746	1487312	LOC115132152	NA	NA	NA	NA	NA	NA	NA	NA
NC_042536.1	1490305	1517310	LOC115132199	NA	NA	NA	NA	NA	NA	NA	NA
NC_042536.1	1527786	1530564	LOC115144987	NA	NA	NA	NA	NA	NA	NA	NA
NC_042536.1	1553117	1555046	kcnrg	NC_034178.1	2821733	2825047	kcnrg	NA	NA	NA	NA
NC_042536.1	1555881	1570793	kpna3	NC_034178.1	2827448	2845001	kpna3	NA	NA	NA	NA
NC_042536.1	1573005	1577315	ebpl	NC_034178.1	2847816	2852074	ebpl	NA	NA	NA	NA
NC_042536.1	1578519	1587459	LOC115132218	NC_034178.1	2853337	2865215	LOC109890361	NA	NA	NA	NA
NC_042536.1	1588085	1597894	LOC115132282	NC_034178.1	2865533	2875354	cdadc1	NA	NA	NA	NA
NC_042536.1	1597730	1616563	cab39l	NC_034178.1	2875419	2895820	cab39l	NA	NA	NA	NA
NC_042536.1	1617260	1711661	LOC115132300	NC_034178.1	2896490	3001838	LOC109890362	NA	NA	NA	NA
NC_042536.1	1711834	1719431	LOC115132331	NA	NA	NA	NA	NA	NA	NA	NA
NC_042536.1	1719852	1724328	LOC115144996	NA	NA	NA	NA	NA	NA	NA	NA
NC_042536.1	1726505	1732326	LOC115132336	NA	NA	NA	NA	NA	NA	NA	NA
NC_042536.1	1742234	1777676	LOC115132345	NA	NA	NA	NA	NA	NA	NA	NA
NC_042536.1	1790418	1793430	LOC115145002	NA	NA	NA	NA	NA	NA	NA	NA
NC_042536.1	1919959	1923284	LOC115132358	NC_034178.1	3382773	3386099	LOC109890530	NA	NA	NA	NA
NC_042536.1	1951328	1964211	LOC115132367	NA	NA	NA	NA	NA	NA	NA	NA
NC_042536.1	1964480	1985499	LOC115132373	NC_034178.1	3442188	3473289	LOC109890531	NA	NA	NA	NA
NC_042536.1	1986192	1998974	LOC115132381	NC_034178.1	3963179	3971723	LOC109890538	NA	NA	NA	NA
NC_042536.1	2007750	2014433	LOC115132403	NA	NA	NA	NA	NA	NA	NA	NA
NC_042536.1	2012486	2017539	LOC115132408	NA	NA	NA	NA	NA	NA	NA	NA
NC_042536.1	2016738	2019887	LOC115132413	NA	NA	NA	NA	NA	NA	NA	NA
NC_042536.1	2023018	2024866	LOC115145008	NA	NA	NA	NA	NA	NA	NA	NA
NC_042536.1	2024954	2035953	LOC115132420	NA	NA	NA	NA	NA	NA	NA	NA
NC_042536.1	2059013	2067844	LOC115132427	NA	NA	NA	NA	NA	NA	NA	NA
NC_042536.1	2083848	2099795	LOC115144482	NA	NA	NA	NA	NA	NA	NA	NA
NC_042536.1	2110958	2116174	LOC115132439	NA	NA	NA	NA	NA	NA	NA	NA
NC_042536.1	2207215	2219898	LOC115132444	NC_034178.1	4608476	4616301	LOC109890555	NA	NA	NA	NA
NC_042536.1	2294237	2310482	LOC115132449	NC_034178.1	4839978	4862275	LOC109890086	NA	NA	NA	NA
NC_042536.1	2343147	2354047	LOC115132473	NC_034178.1	5148812	5180220	LOC109890566	NA	NA	NA	NA
NC_042536.1	2358492	2382821	LOC115132481	NA	NA	NA	NA	NA	NA	NA	NA
NC_042536.1	2399862	2406383	LOC115132489	NC_034178.1	5195802	5202326	LOC109890567	NA	NA	NA	NA
NC_042536.1	2414602	2422854	LOC115132509	NC_034178.1	5212761	5221044	LOC109890568	NA	NA	NA	NA
NC_042536.1	2423519	2431238	LOC115132501	NA	NA	NA	NA	NA	NA	NA	NA
NC_042536.1	2442103	2449893	LOC115132515	NA	NA	NA	NA	NA	NA	NA	NA
NC_042536.1	2454893	2460683	LOC115132522	NC_034178.1	5260602	5266185	LOC109890569	NA	NA	NA	NA
NC_042536.1	2460878	2467247	LOC115132539	NC_034178.1	5266428	5273620	LOC109890570	NA	NA	NA	NA
NC_042536.1	2471433	2512901	LOC115144504	NC_034178.1	5276287	5310218	LOC109890394	NA	NA	NA	NA
NC_042536.1	2518751	2524565	LOC115132556	NA	NA	NA	NA	NA	NA	NA	NA
NC_042536.1	2552384	2577639	LOC115144515	NA	NA	NA	NA	NA	NA	NA	NA
NC_042536.1	2579075	2590209	LOC115132576	NC_034178.1	5468415	5479919	LOC109890576	NA	NA	NA	NA
NC_042536.1	2592173	2645481	LOC115132586	NC_034178.1	5481348	5534803	LOC109890577	NC_037103.1	3556722	3607187	LOC112253687
NC_042536.1	2645855	2658902	LOC115132596	NC_034178.1	5542121	5546545	LOC109890398	NC_037103.1	3614552	3626964	LOC112253688
NC_042536.1	2660051	2692299	LOC115132613	NA	NA	NA	NA	NC_037103.1	3631471	3665408	LOC112253689
NC_042536.1	2698384	2704538	LOC115132635	NC_034178.1	5591296	5597566	LOC109890580	NC_037103.1	3673467	3679208	LOC112253690
NC_042536.1	2741329	2745096	LOC115145034	NC_034178.1	5644232	5646148	LOC109890089	NC_037103.1	3708352	3711719	LOC112255402
NC_042536.1	2755469	2812242	LOC115132656	NC_034178.1	5658123	5708407	LOC109890400	NC_037103.1	3724511	3777303	LOC112253693
NC_042536.1	2840986	2847930	LOC115144536	NA	NA	NA	NA	NA	NA	NA	NA
NC_042536.1	2875759	2915920	LOC115132689	NA	NA	NA	NA	NC_037103.1	3833562	3876580	LOC112253695
NC_042536.1	2920835	2947277	LOC115132708	NC_034178.1	5819839	5848137	LOC109890582	NC_037103.1	3881407	3918582	LOC112253697
NC_042536.1	2988960	2991107	LOC115144548	NA	NA	NA	NA	NC_037103.1	3944779	3947223	LOC112255404
NC_042536.1	2993645	2996663	LOC115145046	NC_034178.1	5900808	5902845	LOC109890093	NC_037103.1	3949858	3952768	LOC112255405
NC_042536.1	2998280	3002066	LOC115132747	NC_034178.1	5905326	5908020	LOC109890583	NC_037103.1	3954703	3957526	LOC112253699
NC_042536.1	3000992	3017968	LOC115132724	NC_034178.1	5907969	5949756	LOC109890402	NC_037103.1	3957498	3974382	LOC112253698
NC_042536.1	3044960	3071185	LOC115145054	NA	NA	NA	NA	NC_037103.1	3994372	4019479	LOC112253701
NC_042536.1	3079104	3080189	LOC115145063	NC_034178.1	5998114	6001580	LOC109890095	NC_037103.1	4028453	4032160	LOC112253702
NC_042536.1	3104934	3109081	LOC115132772	NC_034178.1	6017977	6033516	LOC109890585	NA	NA	NA	NA
NC_042536.1	3110425	3139354	LOC115132755	NC_034178.1	6036074	6069610	LOC109890584	NA	NA	NA	NA
NC_042536.1	3146444	3151846	LOC115132781	NC_034178.1	6075830	6081206	LOC109890586	NA	NA	NA	NA
NC_042536.1	3153894	3163652	LOC115132792	NC_034178.1	6082938	6090121	LOC109890587	NA	NA	NA	NA
NC_042536.1	3167039	3179328	LOC115132809	NC_034178.1	6091463	6103311	LOC109890588	NA	NA	NA	NA
NC_042536.1	3183032	3187074	LOC115132820	NA	NA	NA	NA	NA	NA	NA	NA
NC_042536.1	3213402	3327652	LOC115132854	NC_034178.1	6148031	6149285	LOC109890097	NC_037103.1	4642948	4763026	LOC112253722
NC_042536.1	3301903	3303043	LOC115144558	NA	NA	NA	NA	NC_037103.1	4740784	4741723	LOC112253723
NC_042536.1	3331699	3385873	LOC115132827	NC_034178.1	6295963	6358200	LOC109890589	NC_037103.1	4766882	4819697	LOC112255141
NC_042536.1	3392602	3409173	LOC115132872	NC_034178.1	6394982	6404057	LOC109890407	NC_037103.1	4828191	4852321	LOC112253724
NC_042536.1	3416534	3454716	LOC115132901	NA	NA	NA	NA	NA	NA	NA	NA
NC_042536.1	3476000	3478683	LOC115144567	NA	NA	NA	NA	NC_037103.1	7119738	7122344	LOC112255412
NC_042536.1	3530917	3568625	LOC115132913	NC_034178.1	6519879	6571024	LOC109890100	NA	NA	NA	NA
NC_042536.1	3665517	3727926	LOC115144575	NC_034178.1	6687988	6796018	LOC109890408	NA	NA	NA	NA
NC_042536.1	3727917	3735059	LOC115132932	NC_034178.1	6796029	6803168	LOC109890591	NC_037103.1	6850463	6857519	LOC112253752
NC_042536.1	3741430	3751945	LOC115132937	NC_034178.1	6812149	6822945	LOC109890593	NC_037103.1	6833819	6844295	LOC112253750
NC_042536.1	3756232	3759161	LOC115145080	NA	NA	NA	NA	NC_037103.1	6828962	6832089	LOC112253749
NC_042536.1	3759302	3773266	adcy10	NA	NA	NA	NA	NC_037103.1	6816521	6828590	adcy10
NC_042536.1	3773494	3808422	LOC115132948	NA	NA	NA	NA	NC_037103.1	6774499	6815682	LOC112253748
NC_042536.1	3817447	3821325	LOC115145087	NC_034178.1	6883799	6887660	LOC109890102	NC_037103.1	6761321	6765302	LOC112255409
NC_042536.1	3822875	3842698	LOC115132954	NC_034178.1	6889202	6905603	LOC109890595	NC_037103.1	6744426	6759827	LOC112253747
NC_042536.1	3844525	3847501	LOC115145093	NA	NA	NA	NA	NA	NA	NA	NA
NC_042536.1	3850361	3852504	LOC115145102	NC_034178.1	6913271	6915418	LOC109890596	NC_037103.1	6733121	6735088	LOC112253746
NC_042536.1	3867073	3891709	LOC115132966	NC_034178.1	6916137	6945721	LOC109890597	NC_037103.1	6699636	6731535	LOC112253745
NC_042536.1	3895548	3902562	LOC115132976	NC_034178.1	6950954	6961288	LOC109890599	NC_037103.1	6690287	6693935	LOC112253743
NC_042536.1	3903581	3905337	tceanc	NC_034178.1	6957315	6959053	tceanc	NC_037103.1	6685832	6687762	tceanc
NC_042536.1	3955634	3968492	LOC115132995	NC_034178.1	7005028	7018860	LOC109890601	NC_037103.1	6628319	6640585	LOC112253740
NC_042536.1	3971643	4010144	LOC115144585	NC_034178.1	7022776	7073524	LOC109890413	NC_037103.1	6567063	6624810	LOC112255145
NC_042536.1	4034449	4051407	LOC115133007	NC_034178.1	7086438	7106180	LOC109890602	NC_037103.1	6550421	6565583	LOC112253739
NC_042536.1	4054461	4138544	LOC115133015	NA	NA	NA	NA	NC_037103.1	6473388	6547807	LOC112255144
NC_042536.1	4181985	4214542	LOC115133023	NC_034178.1	7231171	7265870	LOC109890604	NC_037103.1	6391406	6431153	LOC112253738
NC_042536.1	4727258	4736714	LOC115133031	NC_034178.1	7764582	7770434	slitrk5	NC_037103.1	5895725	5903720	LOC112253737
NC_042536.1	4868336	4877233	LOC115145109	NA	NA	NA	NA	NC_037103.1	5765828	5776094	LOC112253736
NC_042536.1	5099135	5104348	LOC115133038	NA	NA	NA	NA	NC_037103.1	5535537	5540729	LOC112253734
NC_042536.1	5471790	5476906	LOC115133046	NC_034178.1	8533879	8539027	LOC109890608	NC_037103.1	5164362	5168301	LOC112253733
NC_042536.1	5510637	5521174	LOC115133057	NC_034178.1	8570869	8581890	LOC109890609	NA	NA	NA	NA
NC_042536.1	5539748	5598131	LOC115133065	NC_034178.1	8603002	8630951	LOC109890611	NC_037103.1	5047935	5104654	LOC112253730
NC_042536.1	5571922	5604159	LOC115133085	NA	NA	NA	NA	NA	NA	NA	NA
NC_042536.1	5605365	5645778	LOC115133091	NC_034178.1	8674775	8714285	LOC109890610	NC_037103.1	4999609	5040626	LOC112253728
NC_042536.1	5696661	5718721	cfap221	NC_034178.1	8750698	8772039	cfap221	NA	NA	NA	NA
NC_042536.1	5727034	5735894	LOC115133109	NA	NA	NA	NA	NA	NA	NA	NA
NC_042536.1	5735290	5743428	LOC115133112	NC_034178.1	8785525	8795455	LOC109890613	NC_037103.1	4909659	4919618	LOC112253727
NC_042536.1	5764182	5766214	LOC115145114	NC_034178.1	8814120	8816231	LOC109890103	NC_037103.1	10329192	10331155	LOC112255416
NC_042536.1	5791796	5796037	LOC115145124	NC_034178.1	8844319	8848502	LOC109890105	NC_037103.1	10359567	10363981	LOC112255418
NC_042536.1	5916552	5976015	LOC115133122	NC_034178.1	8971567	9040613	LOC109890418	NC_037103.1	10506009	10544449	LOC112255161
NC_042536.1	5992674	6003657	LOC115133137	NC_034178.1	9046421	9056878	LOC109890614	NC_037103.1	10581210	10592885	LOC112253835
NC_042536.1	6022956	6030464	LOC115145131	NC_034178.1	9074274	9082871	LOC109890106	NC_037103.1	10611246	10618762	LOC112253836
NC_042536.1	6030970	6211234	LOC115133142	NC_034178.1	9101130	9255477	LOC109890615	NC_037103.1	10619290	10796562	LOC112255162
NC_042536.1	6233347	6240632	LOC115133174	NC_034178.1	9297718	9309355	LOC109890617	NC_037103.1	10801073	10808121	LOC112253839
NC_042536.1	6240218	6251195	LOC115133163	NC_034178.1	9309576	9320440	LOC109890616	NC_037103.1	10808288	10819307	LOC112253838
NC_042536.1	6258802	6268823	LOC115133176	NC_034178.1	9329982	9336419	LOC109890619	NC_037103.1	10826738	10840546	LOC112253840
NC_042536.1	6287108	6295125	LOC115133191	NA	NA	NA	NA	NA	NA	NA	NA
NC_042536.1	6299086	6303339	LOC115133183	NC_034178.1	9356052	9360204	LOC109890620	NA	NA	NA	NA
NC_042536.1	6360574	6383762	LOC115133197	NC_034178.1	9441178	9464085	LOC109890621	NC_037103.1	10935453	10958927	LOC112253842
NC_042536.1	6379387	6402813	LOC115133211	NA	NA	NA	NA	NC_037103.1	10954172	10978037	LOC112253843
NC_042536.1	6489370	6494953	LOC115145143	NA	NA	NA	NA	NA	NA	NA	NA
NC_042536.1	6516420	6570766	LOC115133221	NC_034178.1	9615307	9666260	LOC109890622	NC_037103.1	11097385	11147086	LOC112253844
NC_042536.1	6572048	6573015	LOC115145151	NC_034178.1	9667464	9668330	LOC109890420	NC_037103.1	11148070	11149022	LOC112255419
NC_042536.1	6605731	6613404	LOC115133227	NA	NA	NA	NA	NC_037103.1	11173079	11180735	LOC112253845
NC_042536.1	6614287	6617924	LOC115145154	NA	NA	NA	NA	NC_037103.1	11181626	11186028	LOC112253846
NC_042536.1	6619080	6636508	LOC115133230	NA	NA	NA	NA	NC_037103.1	11186393	11205162	LOC112253847
NC_042536.1	6636609	6702069	LOC115133252	NA	NA	NA	NA	NA	NA	NA	NA
NC_042536.1	6703434	6712687	LOC115133257	NA	NA	NA	NA	NA	NA	NA	NA
NC_042536.1	6717980	6721388	LOC115133278	NA	NA	NA	NA	NA	NA	NA	NA
NC_042536.1	6723121	6742131	LOC115133285	NA	NA	NA	NA	NA	NA	NA	NA
NC_042536.1	6742900	6796106	LOC115133297	NC_034178.1	9831065	9878197	LOC109890426	NA	NA	NA	NA
NC_042536.1	6805270	6880447	LOC115144604	NC_034178.1	9888741	9980256	LOC109890428	NC_037103.1	11271484	11342164	LOC112255165
NC_042536.1	6809590	6814346	LOC115133311	NA	NA	NA	NA	NA	NA	NA	NA
NC_042536.1	6892837	6904504	LOC115133336	NA	NA	NA	NA	NC_037103.1	11355225	11366959	LOC112253852
NC_042536.1	6905743	6942002	LOC115133355	NA	NA	NA	NA	NC_037103.1	11368229	11403385	LOC112253850
NC_042536.1	6942680	6973071	pla2r1	NA	NA	NA	NA	NA	NA	NA	NA
NC_042536.1	6973264	6992279	LOC115133369	NA	NA	NA	NA	NA	NA	NA	NA
NC_042536.1	6997603	7029109	LOC115133394	NA	NA	NA	NA	NA	NA	NA	NA
NC_042536.1	7039657	7045243	des	NA	NA	NA	NA	NA	NA	NA	NA
NC_042536.1	7046479	7067558	LOC115133461	NA	NA	NA	NA	NA	NA	NA	NA
NC_042536.1	7069090	7082452	LOC115133470	NA	NA	NA	NA	NA	NA	NA	NA
NC_042536.1	7084284	7104180	LOC115133479	NA	NA	NA	NA	NA	NA	NA	NA
NC_042536.1	7106994	7109942	LOC115133487	NA	NA	NA	NA	NA	NA	NA	NA
NC_042536.1	7112166	7115268	LOC115133496	NA	NA	NA	NA	NA	NA	NA	NA
NC_042536.1	7147642	7171636	LOC115133507	NA	NA	NA	NA	NC_037103.1	9581073	9618154	LOC112255158
NC_042536.1	7174709	7196256	LOC115133519	NA	NA	NA	NA	NA	NA	NA	NA
NC_042536.1	7207715	7218397	LOC115133525	NA	NA	NA	NA	NA	NA	NA	NA
NC_042536.1	7218728	7225856	LOC115133534	NA	NA	NA	NA	NA	NA	NA	NA
NC_042536.1	7228776	7233887	LOC115133577	NA	NA	NA	NA	NA	NA	NA	NA
NC_042536.1	7234033	7247903	LOC115133549	NA	NA	NA	NA	NA	NA	NA	NA
NC_042536.1	7247888	7260292	LOC115133586	NC_034178.1	9984694	9991757	LOC109890109	NA	NA	NA	NA
NC_042536.1	7260946	7286822	LOC115133541	NC_034178.1	9992219	10019180	LOC109890429	NA	NA	NA	NA
NC_042536.1	7287628	7290059	LOC115145170	NC_034178.1	10020003	10021672	LOC109890110	NA	NA	NA	NA
NC_042536.1	7292952	7295160	LOC115133604	NC_034178.1	10026136	10027207	LOC109890111	NA	NA	NA	NA
NC_042536.1	7296545	7306276	LOC115133595	NC_034178.1	10029365	10036589	LOC109890623	NA	NA	NA	NA
NC_042536.1	7307243	7346216	LOC115133611	NC_034178.1	10038077	10089295	LOC109890430	NA	NA	NA	NA
NC_042536.1	7368921	7441383	LOC115133617	NC_034178.1	10113538	10188339	LOC109890624	NA	NA	NA	NA
NC_042536.1	7525437	7536305	LOC115133624	NA	NA	NA	NA	NA	NA	NA	NA
NC_042536.1	7542859	7547971	LOC115133631	NC_034178.1	10298607	10304250	LOC109890625	NA	NA	NA	NA
NC_042536.1	7550583	7588351	LOC115133642	NA	NA	NA	NA	NA	NA	NA	NA
NC_042536.1	7589683	7595217	LOC115133651	NA	NA	NA	NA	NA	NA	NA	NA
NC_042536.1	7601481	7602847	LOC115133660	NC_034178.1	10361271	10362420	LOC109890627	NA	NA	NA	NA
NC_042536.1	7619832	7646431	LOC115133665	NC_034178.1	10376340	10402367	LOC109890628	NA	NA	NA	NA
NC_042536.1	7678134	7689997	sts	NC_034178.1	10435824	10448655	sts	NA	NA	NA	NA
NC_042536.1	7938868	8020139	LOC115133695	NC_034178.1	10688195	10774131	LOC109890632	NA	NA	NA	NA
NC_042536.1	8070832	8088151	LOC115133712	NC_034178.1	10822120	10839759	LOC109890633	NA	NA	NA	NA
NC_042536.1	8160651	8182153	LOC115133723	NC_034178.1	10916669	10937075	LOC109890634	NA	NA	NA	NA
NC_042536.1	8200178	8217357	LOC115133733	NC_034178.1	10953844	10971297	LOC109890635	NA	NA	NA	NA
NC_042536.1	8226938	8231007	lg2h10orf53	NC_034178.1	10980459	10984050	lg5h10orf53	NA	NA	NA	NA
NC_042536.1	8232666	8234805	LOC115133790	NC_034178.1	10985847	10988129	LOC109890641	NA	NA	NA	NA
NC_042536.1	8239294	8255216	LOC115133743	NC_034178.1	10992067	11007459	LOC109890637	NA	NA	NA	NA
NC_042536.1	8262977	8285670	LOC115133823	NC_034178.1	11008383	11036291	LOC109890636	NA	NA	NA	NA
NC_042536.1	8264663	8266981	LOC115133813	NA	NA	NA	NA	NA	NA	NA	NA
NC_042536.1	8305042	8308675	LOC115133882	NC_034178.1	11056388	11059587	LOC109890642	NA	NA	NA	NA
NC_042536.1	8309568	8319042	LOC115133898	NC_034178.1	11060997	11070776	LOC109890643	NA	NA	NA	NA
NC_042536.1	8319373	8327383	LOC115133834	NC_034178.1	11071075	11079133	LOC109890114	NA	NA	NA	NA
NC_042536.1	8337388	8361836	LOC115133924	NC_034178.1	11092081	11119328	LOC109890644	NA	NA	NA	NA
NC_042536.1	8408591	8435455	LOC115133928	NC_034178.1	11166904	11192752	LOC109890115	NA	NA	NA	NA
NC_042536.1	8435657	8454195	LOC115133935	NC_034178.1	11194106	11203534	LOC109890116	NA	NA	NA	NA
NC_042536.1	8455425	8465206	LOC115133957	NC_034178.1	11212119	11221430	LOC109890645	NA	NA	NA	NA
NC_042536.1	8483450	8520649	LOC115133971	NA	NA	NA	NA	NA	NA	NA	NA
NC_042536.1	8530406	8531983	LOC115133992	NC_034178.1	11285472	11286975	LOC109890648	NA	NA	NA	NA
NC_042536.1	8536607	8553739	LOC115133986	NA	NA	NA	NA	NA	NA	NA	NA
NC_042536.1	8556362	8579308	LOC115134001	NC_034178.1	11364888	11386520	LOC109890651	NA	NA	NA	NA
NC_042536.1	8594443	8610793	LOC115134019	NC_034178.1	11399206	11416899	LOC109890652	NA	NA	NA	NA
NC_042536.1	8621322	8634170	LOC115134034	NC_034178.1	11427461	11434283	LOC109890653	NA	NA	NA	NA
NC_042536.1	8644201	8649144	LOC115134044	NC_034178.1	11449509	11454135	LOC109890655	NA	NA	NA	NA
NC_042536.1	8667092	8699032	LOC115144638	NA	NA	NA	NA	NC_037103.1	17346589	17424513	LOC112253950
NC_042536.1	8702517	8768776	LOC115134056	NA	NA	NA	NA	NA	NA	NA	NA
NC_042536.1	9139132	9178690	LOC115134071	NC_034178.1	14131265	14166099	LOC109890681	NC_037103.1	19733300	19768119	LOC112253978
NC_042536.1	9190783	9207398	LOC115134076	NC_034178.1	14176857	14193251	LOC109890682	NA	NA	NA	NA
NC_042536.1	9222171	9271242	LOC115134079	NC_034178.1	14211371	14273550	LOC109890683	NA	NA	NA	NA
NC_042536.1	9290413	9296917	LOC115145177	NC_034178.1	14285788	14290077	LOC109890684	NA	NA	NA	NA
NC_042536.1	9298673	9326574	LOC115134097	NA	NA	NA	NA	NC_037103.1	19898621	19943404	LOC112253982
NC_042536.1	9380585	9390284	LOC115134116	NC_034178.1	14380737	14381885	LOC109890119	NA	NA	NA	NA
NC_042536.1	9416097	9427192	LOC115134160	NC_034178.1	14404650	14417693	LOC109890685	NA	NA	NA	NA
NC_042536.1	9428405	9539192	LOC115134123	NC_034178.1	14419944	14532276	LOC109890686	NC_037103.1	20044807	20162730	LOC112253985
NC_042536.1	9570416	9572463	cbr1	NC_034178.1	14563392	14565466	cbr1	NC_037103.1	20190987	20192954	cbr1
NC_042536.1	9572373	9578783	setd4	NC_034178.1	14565491	14572668	setd4	NC_037103.1	20192956	20199244	setd4
NC_042536.1	9580162	9585925	LOC115134212	NC_034178.1	14573302	14578635	LOC109890689	NA	NA	NA	NA
NC_042536.1	9586158	9656598	LOC115134218	NC_034178.1	14578873	14641873	itsn1	NC_037103.1	20207872	20281522	LOC112253989
NC_042536.1	9666076	9673312	LOC115134243	NC_034178.1	14651561	14658807	LOC109890691	NC_037103.1	20296397	20303658	LOC112253990
NC_042536.1	9673346	9682274	LOC115134258	NC_034178.1	14659501	14667635	LOC109890446	NC_037103.1	20304417	20312407	LOC112255193
NC_042536.1	9689182	9722223	LOC115134264	NC_034178.1	14676862	14727183	LOC109890447	NC_037103.1	15440999	15470101	LOC112253928
NC_042536.1	9751024	9755176	LOC115134277	NA	NA	NA	NA	NA	NA	NA	NA
NC_042536.1	9762728	9778047	LOC115134283	NA	NA	NA	NA	NC_037103.1	20351964	20382432	LOC112253991
NC_042536.1	9796040	9838584	LOC115134294	NA	NA	NA	NA	NA	NA	NA	NA
NC_042536.1	9873691	9990980	LOC115134299	NC_034178.1	14871780	14989151	LOC109890693	NA	NA	NA	NA
NC_042536.1	9995767	10041969	LOC115134307	NC_034178.1	14994364	15036166	LOC109890694	NA	NA	NA	NA
NC_042536.1	10050813	10056091	LOC115144654	NA	NA	NA	NA	NA	NA	NA	NA
NC_042536.1	10074891	10083668	spp2	NC_034178.1	15058439	15067184	spp2	NC_037103.1	20695326	20705933	spp2
NC_042536.1	10087279	10155932	LOC115144677	NC_034178.1	15069767	15147870	LOC109890450	NC_037103.1	20709271	20786101	LOC112255195
NC_042536.1	10165996	10176242	LOC115134334	NA	NA	NA	NA	NC_037103.1	15031138	15036946	LOC112253921
NC_042536.1	10178508	10186295	LOC115134325	NA	NA	NA	NA	NA	NA	NA	NA
NC_042536.1	10192999	10203847	fastkd2	NC_034178.1	15181768	15192302	fastkd2	NC_037103.1	20823205	20833955	fastkd2
NC_042536.1	10203852	10208764	mdh1b	NC_034178.1	15192356	15196222	mdh1b	NC_037103.1	20834068	20840509	mdh1b
NC_042536.1	10209258	10212805	LOC115134368	NC_034178.1	15197646	15201231	LOC109890702	NA	NA	NA	NA
NC_042536.1	10212713	10230116	LOC115134348	NC_034178.1	15201135	15214009	LOC109890700	NA	NA	NA	NA
NC_042536.1	10232282	10240171	LOC115134373	NC_034178.1	15219415	15229243	LOC109890703	NA	NA	NA	NA
NC_042536.1	10240315	10266606	LOC115134380	NC_034178.1	15229385	15255293	LOC109890704	NA	NA	NA	NA
NC_042536.1	10300558	10377010	LOC115144684	NC_034178.1	15295670	15392596	nrp2	NC_037103.1	20936410	21013333	nrp2
NC_042536.1	10429741	10603171	pard3b	NC_034178.1	15437358	15647714	pard3b	NC_037103.1	21058431	21237809	pard3b
NC_042536.1	10680927	10752986	LOC115134396	NC_034178.1	15735559	15813485	LOC109890708	NA	NA	NA	NA
NC_042536.1	10760905	10771224	LOC115145190	NC_034178.1	15828892	15831420	LOC109890709	NC_037103.1	21414933	21418617	LOC112254009
NC_042536.1	10790767	10802996	LOC115134437	NC_034178.1	15850182	15859986	LOC109890121	NC_037103.1	21434353	21446137	LOC112254010
NC_042536.1	10808710	10818043	mrpl39	NC_034178.1	15868162	15878390	mrpl39	NC_037103.1	21452873	21463477	mrpl39
NC_042536.1	10822801	10838060	jam2	NC_034178.1	15883257	15898583	jam2	NA	NA	NA	NA
NC_042536.1	10839360	10843335	atp5pf	NC_034178.1	15899866	15903769	atp5j	NA	NA	NA	NA
NC_042536.1	10850470	10890468	LOC115134468	NC_034178.1	15906495	15941242	app	NA	NA	NA	NA
NC_042536.1	10901204	10913494	LOC115145197	NC_034178.1	15952542	15962540	cyyr1	NA	NA	NA	NA
NC_042536.1	10917422	10925030	adamts1	NC_034178.1	15966325	15972510	adamts1	NA	NA	NA	NA
NC_042536.1	10934041	10961146	LOC115134489	NA	NA	NA	NA	NA	NA	NA	NA
NC_042536.1	10976738	11019725	LOC115134496	NA	NA	NA	NA	NA	NA	NA	NA
NC_042536.1	11386394	11427621	n6amt1	NC_034178.1	16491672	16497240	n6amt1	NC_037103.1	22068357	22075307	n6amt1
NC_042536.1	11440525	11464656	gart	NC_034178.1	16503421	16525631	gart	NC_037103.1	22081654	22105806	LOC112254021
NC_042536.1	11471726	11480410	LOC115145199	NC_034178.1	16533562	16542902	LOC109890718	NC_037103.1	22109981	22139966	LOC112254022
NC_042536.1	11607975	12017631	ncam2	NC_034178.1	16671618	17118642	ncam2	NA	NA	NA	NA
NC_042536.1	12316680	12336991	LOC115145207	NC_034178.1	17463470	17475266	LOC109890720	NA	NA	NA	NA
NC_042536.1	12386263	12422640	LOC115144691	NC_034178.1	17512849	17564905	LOC109890455	NA	NA	NA	NA
NC_042536.1	12496709	12564927	LOC115134566	NC_034178.1	17646204	17652399	LOC109890456	NA	NA	NA	NA
NC_042536.1	12576128	12580450	lig4	NC_034178.1	17757061	17761731	lig4	NA	NA	NA	NA
NC_042536.1	12624020	12644485	LOC115134579	NC_034178.1	17790493	17808312	LOC109890724	NA	NA	NA	NA
NC_042536.1	12661980	12664957	LOC115145214	NC_034178.1	17825696	17828719	LOC109890725	NA	NA	NA	NA
NC_042536.1	12665782	12676669	cars2	NC_034178.1	17829349	17840878	cars2	NA	NA	NA	NA
NC_042536.1	12694122	12725830	LOC115134600	NC_034178.1	17865216	17903052	ankrd10	NA	NA	NA	NA
NC_042536.1	12737583	12756062	plekha3	NC_034178.1	17902338	17921683	plekha3	NA	NA	NA	NA
NC_042536.1	12771683	12878971	LOC115134624	NA	NA	NA	NA	NA	NA	NA	NA
NC_042536.1	12833882	12933270	LOC115144700	NA	NA	NA	NA	NA	NA	NA	NA
NC_042536.1	13055173	13081811	LOC115134628	NC_034178.1	18217036	18240533	LOC109890729	NA	NA	NA	NA
NC_042536.1	13088798	13090704	LOC115145219	NA	NA	NA	NA	NA	NA	NA	NA
NC_042536.1	13213088	13222295	LOC115134668	NC_034178.1	18357024	18368558	LOC109890732	NA	NA	NA	NA
NC_042536.1	13222105	13276718	LOC115134642	NC_034178.1	18368798	18422148	LOC109890731	NA	NA	NA	NA
NC_042536.1	13338379	13412948	LOC115145222	NA	NA	NA	NA	NA	NA	NA	NA
NC_042536.1	13515861	13543910	LOC115134678	NC_034178.1	18659829	18694773	LOC109890733	NA	NA	NA	NA
NC_042536.1	13545531	13548249	LOC115134708	NC_034178.1	18696399	18699158	LOC109890734	NA	NA	NA	NA
NC_042536.1	13569093	13591197	lnpk	NC_034178.1	18723639	18744829	lnpk	NA	NA	NA	NA
NC_042536.1	13595035	13619017	mtx2	NC_034178.1	18749180	18773223	mtx2	NA	NA	NA	NA
NC_042536.1	13637464	13684772	LOC115134767	NC_034178.1	18778997	18812552	LOC109890738	NA	NA	NA	NA
NC_042536.1	13720511	13753283	LOC115134791	NC_034178.1	18893324	18916446	LOC109890739	NA	NA	NA	NA
NC_042536.1	13764208	13779704	LOC115134815	NC_034178.1	18935292	18951323	LOC109890741	NA	NA	NA	NA
NC_042536.1	13806905	13814660	LOC115134837	NA	NA	NA	NA	NA	NA	NA	NA
NC_042536.1	13958379	13960261	LOC115134859	NA	NA	NA	NA	NC_037103.1	25048217	25049200	LOC112255205
NC_042536.1	14043386	14047166	LOC115134881	NC_034178.1	19509258	19512616	LOC109890748	NC_037103.1	27326584	27330518	LOC112254090
NC_042536.1	14069328	14077172	LOC115134848	NC_034178.1	19338034	19347183	LOC109890744	NC_037103.1	27219906	27227169	LOC112254072
NC_042536.1	14133334	14134892	LOC115134911	NA	NA	NA	NA	NA	NA	NA	NA
NC_042536.1	14219543	14221412	LOC115144729	NA	NA	NA	NA	NA	NA	NA	NA
NC_042536.1	14286440	14296482	LOC115134827	NA	NA	NA	NA	NA	NA	NA	NA
NC_042536.1	14406244	14492425	LOC115134934	NC_034178.1	19736103	19813490	pmepa1	NC_037103.1	28351764	28419775	LOC112254102
NC_042536.1	14565453	14593724	LOC115145228	NC_034178.1	19889418	19952459	LOC109890128	NC_037103.1	28507263	28544016	c7h20orf85
NC_042536.1	14602063	14610578	LOC115134943	NC_034178.1	19955502	19979112	LOC109890752	NC_037103.1	28553622	28572849	LOC112254104
NC_042536.1	14623819	14641122	ahcy	NC_034178.1	20008881	20026847	ahcy	NC_037103.1	28606156	28624251	ahcy
NC_042536.1	14667288	14671990	LOC115145236	NC_034178.1	20057872	20059102	LOC109890130	NC_037103.1	28652552	28659622	LOC112254108
NC_042536.1	14687141	14699056	LOC115134968	NC_034178.1	20076492	20091548	LOC109890754	NC_037103.1	28675287	28690642	LOC112254109
NC_042536.1	14850805	14967734	LOC115134976	NC_034178.1	20224536	20343407	LOC109890755	NC_037103.1	28815670	28931994	LOC112254111
NC_042536.1	15080143	15084285	LOC115135000	NC_034178.1	20465089	20468651	LOC109890756	NC_037103.1	29045207	29049422	LOC112254112
NC_042536.1	15124886	15138467	LOC115135005	NC_034178.1	20500709	20514619	LOC109890757	NC_037103.1	29096667	29112332	LOC112254113
NC_042536.1	15157497	15163482	LOC115135016	NC_034178.1	20530026	20536194	LOC109890758	NC_037103.1	29124640	29130787	LOC112254115
NC_042536.1	15196877	15214032	pigu	NC_034178.1	20576690	20600610	pigu	NC_037103.1	29173911	29200136	pigu
NC_042536.1	15441009	15858587	LOC115144747	NC_034178.1	20887563	21217226	LOC109890760	NC_037103.1	29310015	29799992	LOC112254117
NC_042536.1	16141729	16247863	LOC115135026	NC_034178.1	21548752	21640805	LOC109890761	NC_037103.1	30065192	30169441	LOC112254118
NC_042536.1	16345762	16352655	LOC115135049	NC_034178.1	21729006	21732980	LOC109890765	NC_037103.1	30258921	30265281	LOC112254119
NC_042536.1	16368997	16372358	LOC115135059	NC_034178.1	21764884	21766951	tmem74b	NC_037103.1	30286653	30291604	LOC112254120
NC_042536.1	16391577	16410727	psmf1	NC_034178.1	21783253	21798389	psmf1	NC_037103.1	30308017	30324449	psmf1
NC_042536.1	16434106	16492240	LOC115135069	NC_034178.1	21809472	21881879	LOC109890767	NC_037103.1	30353138	30409861	LOC112254122
NC_042536.1	16506742	16510196	LOC115145254	NC_034178.1	21885789	21904851	LOC109891484	NC_037103.1	30420433	30424190	LOC112255434
NC_042536.1	16561311	16574909	nfs1	NC_034178.1	21944725	21960242	nfs1	NC_037103.1	30472847	30486719	nfs1
NC_042536.1	16575494	16593023	LOC115135089	NC_034178.1	21960435	21973505	rbm12	NC_037103.1	30486896	30502538	rbm12
NC_042536.1	16592636	16600745	LOC115144756	NA	NA	NA	NA	NA	NA	NA	NA
NC_042536.1	16624988	16735115	LOC115135117	NC_034178.1	22020816	22118209	LOC109891488	NC_037103.1	30539742	30654183	LOC112254125
NC_042536.1	16888366	16903894	LOC115135124	NC_034178.1	22252534	22265893	LOC109890770	NA	NA	NA	NA
NC_042536.1	16932763	16971737	LOC115135129	NC_034178.1	22295840	22340051	LOC109890771	NC_037103.1	30811238	30839882	LOC112254126
NC_042536.1	16996581	17012223	LOC115135139	NC_034178.1	22378906	22413213	LOC109890773	NC_037103.1	30883544	30903210	LOC112254127
NC_042536.1	17035072	17051287	LOC115135144	NC_034178.1	22449829	22462106	eif6	NC_037103.1	30928082	30940815	eif6
NC_042536.1	17072646	17080601	LOC115135154	NC_034178.1	22507882	22515124	fam83c	NC_037103.1	30986619	30993959	fam83c
NC_042536.1	17094275	17145701	LOC115135157	NC_034178.1	22524992	22561189	LOC109890777	NC_037103.1	31002445	31037446	LOC112254130
NC_042536.1	17245808	17249077	LOC115145260	NA	NA	NA	NA	NC_037103.1	31149160	31152470	LOC112255435
NC_042536.1	17311305	17321939	LOC115135165	NC_034178.1	22765332	22775559	LOC109890778	NC_037103.1	31209925	31220561	LOC112254131
NC_042536.1	17395048	17421759	oser1	NC_034178.1	22856210	22881566	oser1	NC_037103.1	31302350	31330677	oser1
NC_042536.1	17432142	17437925	LOC115135188	NA	NA	NA	NA	NA	NA	NA	NA
NC_042536.1	17568932	17629405	LOC115135195	NC_034178.1	22990326	23048311	LOC109890781	NC_037103.1	31418656	31481135	LOC112254133
NC_042536.1	17654340	17656149	LOC115145270	NC_034178.1	23064989	23065927	LOC109891491	NC_037103.1	31497953	31499809	LOC112255437
NC_042536.1	17676666	17677821	LOC115145277	NC_034178.1	23092306	23093226	LOC109891492	NC_037103.1	31519140	31520033	LOC112255225
NC_042536.1	17711411	17714062	LOC115145282	NC_034178.1	23116856	23118939	LOC109891494	NC_037103.1	31554901	31556985	LOC112255226
NC_042536.1	17747582	17823556	stk4	NC_034178.1	23152508	23214736	LOC109890783	NC_037103.1	31585680	31644565	LOC112254134
NC_042536.1	17846555	17849858	LOC115145288	NC_034178.1	23251207	23254489	LOC109890784	NC_037103.1	31680921	31684054	LOC112254135
NC_042536.1	17874043	17883617	tomm34	NC_034178.1	23275770	23283785	LOC109890785	NC_037103.1	31720786	31736039	LOC112254136
NC_042536.1	17891317	17906832	LOC115135237	NC_034178.1	23291562	23312436	LOC109890786	NC_037103.1	31744746	31760570	LOC112254137
NC_042536.1	17965919	18017764	rims4	NC_034178.1	23334927	23379978	rims4	NC_037103.1	31799785	31844439	rims4
NC_042536.1	18026930	18032540	LOC115135257	NC_034178.1	23390977	23395877	LOC109890787	NC_037103.1	31852035	31857086	abra
NC_042536.1	18032606	18075253	LOC115144771	NA	NA	NA	NA	NA	NA	NA	NA
NC_042536.1	18079132	18097545	LOC115135267	NC_034178.1	23585786	23602510	LOC109890788	NC_037103.1	32031903	32048642	LOC112254140
NC_042536.1	18109558	18117599	LOC115135289	NA	NA	NA	NA	NA	NA	NA	NA
NC_042536.1	18212155	18219253	LOC115145295	NC_034178.1	23707410	23716827	LOC109890134	NC_037103.1	32161016	32169474	LOC112255440
NC_042536.1	18283529	18399908	LOC115135305	NA	NA	NA	NA	NA	NA	NA	NA
NC_042536.1	18408115	18434626	LOC115135313	NC_034178.1	23928594	23958549	LOC109890792	NC_037103.1	32383704	32411172	LOC112254143
NC_042536.1	18449869	18455292	LOC115135327	NC_034178.1	23967693	23972860	ddit3	NC_037103.1	32420110	32425603	LOC112254144
NC_042536.1	18508346	18572085	LOC115135330	NC_034178.1	24008442	24075164	LOC109890794	NC_037103.1	32464913	32523960	LOC112254145
NC_042536.1	18580074	18628010	LOC115135347	NC_034178.1	24085283	24131958	LOC109890795	NC_037103.1	32536479	32586122	LOC112254146
NC_042536.1	18639129	18688363	LOC115145301	NC_034178.1	24142017	24185421	gli1	NC_037103.1	32596152	32733615	LOC112254147
NC_042536.1	18800181	18812605	LOC115135356	NC_034178.1	24289445	24297642	LOC109890797	NC_037103.1	32763909	32772130	LOC112254148
NC_042536.1	18825930	18901227	r3hdm2	NC_034178.1	24316369	24393679	r3hdm2	NC_037103.1	32786970	32862299	r3hdm2
NC_042536.1	19037007	19131162	LOC115135411	NA	NA	NA	NA	NA	NA	NA	NA
NC_042536.1	19260238	19263823	LOC115145310	NC_034178.1	24800397	24803889	LOC109890138	NC_037103.1	33218758	33222583	LOC112255442
NC_042536.1	19305139	19306865	LOC115145314	NA	NA	NA	NA	NC_037103.1	33269043	33278608	fam210b
NC_042536.1	19341211	19476844	ppp1r16b	NC_034178.1	24887571	25005909	LOC109890799	NC_037103.1	33293625	33416361	ppp1r16b
NC_042536.1	19508090	19548747	LOC115135427	NC_034178.1	25047070	25078940	LOC109890139	NC_037103.1	33455995	33492957	LOC112255229
NC_042536.1	19589916	19594771	LOC115135442	NC_034178.1	25116142	25120696	LOC109890800	NC_037103.1	33529823	33534768	LOC112254152
NC_042536.1	19708405	19713301	LOC115144779	NC_034178.1	25222825	25227100	LOC109891496	NC_037103.1	33643046	33648384	LOC112255230
NC_042536.1	19715541	19721660	LOC115135455	NC_034178.1	25229403	25235138	LOC109890140	NC_037103.1	33650083	33656217	LOC112254156
NC_042536.1	19722818	19747103	LOC115135463	NC_034178.1	25239721	25265029	LOC109890803	NC_037103.1	33656146	33680576	LOC112254155
NC_042536.1	19763218	19809051	LOC115135470	NC_034178.1	25279319	25321802	LOC109890804	NC_037103.1	33696668	33742418	LOC112254157
NC_042536.1	19811968	19814526	LOC115135476	NC_034178.1	25324862	25327383	LOC109890805	NC_037103.1	33744594	33747114	LOC112254158
NC_042536.1	19817813	19820921	LOC115145326	NC_034178.1	25328888	25333739	LOC109890807	NC_037103.1	33751496	33753750	LOC112254159
NC_042536.1	19854835	20063097	LOC115135483	NC_034178.1	25363075	25565862	LOC109891498	NC_037103.1	33783256	33970875	LOC112254160
NC_042536.1	20092991	20208527	kif21b	NC_034178.1	25593488	25709388	LOC109890808	NC_037103.1	33996704	34110663	kif21b
NC_042536.1	20231738	20241693	LOC115135527	NC_034178.1	25742350	25755763	LOC109890810	NC_037103.1	34133115	34141643	LOC112254163
NC_042536.1	20244543	20299288	LOC115135535	NC_034178.1	25755834	25773280	LOC109890809	NC_037103.1	34141714	34204621	LOC112254162
NC_042536.1	20404533	20407899	LOC115145334	NC_034178.1	25889282	25896578	LOC109890812	NC_037103.1	34286843	34294415	LOC112254166
NC_042536.1	20408916	20412241	LOC115135552	NC_034178.1	25898780	25902062	LOC109890811	NC_037103.1	34296707	34300191	LOC112254167
NC_042536.1	20428715	20452129	LOC115135559	NA	NA	NA	NA	NA	NA	NA	NA
NC_042536.1	20463389	20607932	LOC115135574	NC_034178.1	25959606	26108427	LOC109890813	NC_037103.1	34344286	34473419	LOC112254172
NC_042536.1	20615062	20674383	LOC115135588	NC_034178.1	26112870	26163691	LOC109890815	NC_037103.1	34480213	34529082	LOC112254174
NC_042536.1	20690030	20694821	LOC115135600	NC_034178.1	26180096	26183217	LOC109890817	NC_037103.1	34553450	34557478	LOC112254176
NC_042536.1	20696916	20721802	LOC115135595	NC_034178.1	26186456	26208518	LOC109890816	NC_037103.1	34559822	34585224	LOC112254175
NC_042536.1	20746119	20747742	LOC115135604	NC_034178.1	26237641	26239269	LOC109890819	NC_037103.1	34621457	34623096	LOC112254177
NC_042536.1	20755952	20766945	LOC115135611	NC_034178.1	26239233	26256035	LOC109890818	NC_037103.1	34630028	34641495	LOC112254178
NC_042536.1	20778949	20798409	LOC115135618	NC_034178.1	26266043	26280092	LOC109890820	NC_037103.1	34650327	34663226	LOC112254179
NC_042536.1	20801285	20813804	LOC115135626	NC_034178.1	26282955	26294319	LOC109890822	NC_037103.1	34666034	34677315	LOC112254180
NC_042536.1	20852281	20868537	LOC115135636	NC_034178.1	26341677	26345979	LOC109890142	NC_037103.1	34717801	34735599	LOC112254181
NC_042536.1	20877581	20933923	LOC115135659	NC_034178.1	26350938	26405159	LOC109890823	NC_037103.1	34740383	34796964	LOC112254182
NC_042536.1	20935316	20939718	LOC115135692	NC_034178.1	26406520	26410759	LOC109890828	NC_037103.1	34798313	34802741	LOC112254184
NC_042536.1	20939970	20964661	LOC115135687	NC_034178.1	26411011	26433935	LOC109890827	NC_037103.1	34802987	34830188	LOC112254183
NC_042536.1	20993904	21359399	LOC115135693	NC_034178.1	26539632	26810838	LOC109890826	NC_037103.1	34863036	35197641	LOC112254185
NC_042536.1	21549151	21584491	LOC115135714	NC_034178.1	27014091	27054838	LOC109890831	NC_037103.1	35371981	35414081	LOC112254187
NC_042536.1	21583639	21654263	LOC115135694	NC_034178.1	27055056	27127171	LOC109890830	NC_037103.1	35414538	35494523	LOC112254186
NC_042536.1	21663084	21682182	LOC115135718	NC_034178.1	27135219	27153899	LOC109890832	NC_037103.1	35503414	35522121	LOC112254188
NC_042536.1	21683008	21811826	nav1	NC_034178.1	27154719	27235990	LOC109890833	NC_037103.1	35522921	35656132	nav1
NC_042536.1	21820668	21824499	LOC115135741	NC_034178.1	27296537	27300370	LOC109890834	NC_037103.1	35664568	35668375	LOC112254191
NC_042536.1	21828806	21832905	LOC115135751	NC_034178.1	27305278	27309282	LOC109890143	NC_037103.1	35668676	35676485	LOC112254192
NC_042536.1	21841838	21852447	LOC115135762	NC_034178.1	27319171	27328720	LOC109890144	NC_037103.1	35685781	35695725	LOC112254193
NC_042536.1	21864105	21883427	LOC115135790	NC_034178.1	27341282	27361353	LOC109890835	NC_037103.1	35707357	35730509	LOC112254194
NC_042536.1	21885337	21900024	smpd2	NC_034178.1	27363307	27375950	smpd2	NC_037103.1	35731994	35745040	smpd2
NC_042536.1	21904293	21942494	tead3	NC_034178.1	27380335	27434866	LOC109890838	NC_037103.1	35749335	35789233	LOC112254196
NC_042536.1	21952355	21961873	LOC115135858	NA	NA	NA	NA	NC_037103.1	35797961	35806268	LOC112255232
NC_042536.1	21986181	21988480	LOC115135871	NC_034178.1	27478964	27481179	LOC109890841	NC_037103.1	35831678	35834455	LOC112254199
NC_042536.1	22031396	22038360	LOC115145345	NC_034178.1	27501140	27504231	LOC109891502	NC_037103.1	35856106	35862404	LOC112255443
NC_042536.1	22048309	22056125	LOC115135885	NC_034178.1	27521585	27527864	LOC109890842	NC_037103.1	35875254	35881695	LOC112254200
NC_042536.1	22060023	22064621	LOC115135891	NC_034178.1	27531049	27535414	LOC109890843	NC_037103.1	35883991	35889427	LOC112254201
NC_042536.1	22109844	22113498	LOC115145356	NC_034178.1	27581294	27582961	LOC109891503	NC_037103.1	35934173	35935840	LOC112255233
NC_042536.1	22141668	22148179	LOC115135903	NC_034178.1	27613808	27615292	LOC109890146	NC_037103.1	35967602	35971175	LOC112255444
NC_042536.1	22156411	22169080	LOC115135908	NC_034178.1	27626582	27635719	LOC109890147	NC_037103.1	35982549	35990696	LOC112254202
NC_042536.1	22246264	22271351	LOC115145364	NC_034178.1	27722389	27725522	LOC109890148	NC_037103.1	36087943	36113141	LOC112255445
NC_042536.1	22282345	22307804	LOC115135918	NC_034178.1	27737359	27757677	LOC109890845	NC_037103.1	36123673	36143484	LOC112254204
NC_042536.1	22307894	22323651	LOC115135912	NC_034178.1	27757757	27773487	LOC109890844	NC_037103.1	36143558	36159020	LOC112254203
NC_042536.1	22332025	22336473	LOC115145372	NC_034178.1	27783815	27786114	LOC109890149	NC_037103.1	36170016	36172108	LOC112254205
NC_042536.1	22340215	22355775	LOC115135923	NC_034178.1	27791991	27807479	LOC109890150	NC_037103.1	36182747	36193016	LOC112254207
NC_042536.1	22356232	22361137	LOC115135932	NC_034178.1	27808033	27812652	LOC109890151	NC_037103.1	36193553	36201388	LOC112254208
NC_042536.1	22370899	22398952	LOC115144787	NA	NA	NA	NA	NA	NA	NA	NA
NC_042536.1	22403049	22414224	LOC115135944	NA	NA	NA	NA	NA	NA	NA	NA
NC_042536.1	22428250	22440365	LOC115135956	NC_034178.1	27832115	27844590	LOC109890846	NC_037103.1	36259630	36272013	LOC112254210
NC_042536.1	22772796	22950513	LOC115135962	NC_034178.1	28185582	28364038	LOC109890152	NA	NA	NA	NA
NC_042536.1	22961470	23012720	LOC115135973	NC_034178.1	28373857	28424142	LOC109890847	NA	NA	NA	NA
NC_042536.1	23016026	23042691	LOC115135980	NC_034178.1	28427548	28452703	LOC109890848	NA	NA	NA	NA
NC_042536.1	23046150	23065035	mov10	NC_034178.1	28456300	28481284	LOC109890849	NA	NA	NA	NA
NC_042536.1	23067291	23079173	LOC115136016	NC_034178.1	28483585	28495446	LOC109890850	NA	NA	NA	NA
NC_042536.1	23079450	23097494	LOC115136003	NC_034178.1	28495881	28513777	LOC109890851	NA	NA	NA	NA
NC_042536.1	23108459	23124702	LOC115136022	NC_034178.1	28528031	28543448	LOC109890852	NA	NA	NA	NA
NC_042536.1	23132590	23155359	LOC115136034	NC_034178.1	28552137	28576015	LOC109890154	NA	NA	NA	NA
NC_042536.1	23214956	23331069	LOC115136043	NA	NA	NA	NA	NA	NA	NA	NA
NC_042536.1	23346459	23359196	LOC115136049	NC_034178.1	28768172	28780354	LOC109890854	NA	NA	NA	NA
NC_042536.1	23390133	23408908	LOC115136059	NC_034178.1	28826926	28845827	LOC109890855	NA	NA	NA	NA
NC_042536.1	23412864	23430154	LOC115136070	NC_034178.1	28849773	28863427	LOC109890856	NA	NA	NA	NA
NC_042536.1	23432382	23439423	LOC115136073	NC_034178.1	28865023	28872075	LOC109890857	NA	NA	NA	NA
NC_042536.1	23440164	23450740	LOC115136079	NC_034178.1	28873041	28883108	LOC109890858	NA	NA	NA	NA
NC_042536.1	23451519	23468603	LOC115136087	NC_034178.1	28883913	28899998	LOC109890859	NA	NA	NA	NA
NC_042536.1	23551919	23565638	LOC115136112	NC_034178.1	28971118	28981971	LOC109890861	NA	NA	NA	NA
NC_042536.1	23615331	23686188	LOC115136143	NC_034178.1	29025359	29084434	LOC109890862	NA	NA	NA	NA
NC_042536.1	23687592	23864177	LOC115136153	NA	NA	NA	NA	NA	NA	NA	NA
NC_042536.1	23865369	23871115	LOC115136160	NC_034178.1	29236742	29242248	LOC109890864	NA	NA	NA	NA
NC_042536.1	24007635	24027786	LOC115136167	NC_034178.1	29361496	29380108	LOC109890865	NA	NA	NA	NA
NC_042536.1	24124654	24167768	LOC115136172	NC_034178.1	29485394	29524688	LOC109890866	NA	NA	NA	NA
NC_042536.1	24174771	24192133	LOC115136191	NC_034178.1	29537328	29554015	LOC109890867	NA	NA	NA	NA
NC_042536.1	24284138	24284653	LOC115144794	NA	NA	NA	NA	NA	NA	NA	NA
NC_042536.1	24342848	24418591	LOC115136222	NC_034178.1	29706934	29792808	LOC109890872	NA	NA	NA	NA
NC_042536.1	24419538	24426589	LOC115136250	NC_034178.1	29792911	29803089	LOC109890870	NA	NA	NA	NA
NC_042536.1	24426587	24432908	edem1	NC_034178.1	29803740	29809499	edem1	NA	NA	NA	NA
NC_042536.1	24461359	24464378	LOC115145400	NC_034178.1	29850088	29855385	LOC109890156	NA	NA	NA	NA
NC_042536.1	24495125	24497618	LOC115145406	NC_034178.1	29891025	29893479	LOC109890157	NA	NA	NA	NA
NC_042536.1	24507079	24537909	LOC115136272	NC_034178.1	29901711	29933520	LOC109890873	NA	NA	NA	NA
NC_042536.1	24539178	24541467	cplane2	NC_034178.1	29934858	29937138	rsg1	NA	NA	NA	NA
NC_042536.1	24545103	24560300	LOC115136296	NC_034178.1	29941971	29960155	epha2	NA	NA	NA	NA
NC_042536.1	24580214	24586536	LOC115136313	NC_034178.1	29979812	29985050	LOC109890875	NA	NA	NA	NA
NC_042536.1	24589724	24591466	LOC115136345	NC_034178.1	29989498	29991357	LOC109890876	NA	NA	NA	NA
NC_042536.1	24602974	24611054	LOC115136355	NC_034178.1	30001081	30009231	LOC109890877	NA	NA	NA	NA
NC_042536.1	24621674	24646076	LOC115136367	NC_034178.1	30016378	30040014	LOC109890878	NA	NA	NA	NA
NC_042536.1	24648193	24654730	lg2h3orf18	NC_034178.1	30043723	30047652	lg5h3orf18	NA	NA	NA	NA
NC_042536.1	24654777	24664202	LOC115136387	NC_034178.1	30049829	30057552	LOC109890880	NA	NA	NA	NA
NC_042536.1	24665752	24689047	LOC115136413	NC_034178.1	30059199	30097081	LOC109890881	NA	NA	NA	NA
NC_042536.1	24689169	24695536	LOC115136422	NC_034178.1	30097220	30103915	abhd14b	NA	NA	NA	NA
NC_042536.1	24696042	24915292	cacna2d2	NC_034178.1	30103994	30367920	LOC109890883	NA	NA	NA	NA
NC_042536.1	25011942	25016942	LOC115136441	NC_034178.1	30459742	30465374	LOC109890885	NC_037103.1	41165227	41172787	LOC112254293
NC_042536.1	25024248	25026271	LOC115136477	NC_034178.1	30468588	30470688	LOC109890159	NC_037103.1	41173420	41175515	LOC112254296
NC_042536.1	25026581	25044651	LOC115136461	NC_034178.1	30470979	30488540	LOC109890887	NC_037103.1	41175737	41193748	LOC112254295
NC_042536.1	25044153	25052294	zmynd10	NC_034178.1	30488674	30498859	zmynd10	NC_037103.1	41193848	41204629	zmynd10
NC_042536.1	25076145	25080301	LOC115136492	NC_034178.1	30499067	30520085	LOC109890888	NC_037103.1	41224698	41228910	LOC112254297
NC_042536.1	25082877	25097009	twf2	NC_034178.1	30523444	30537540	LOC109890890	NC_037103.1	41231260	41246678	LOC112254300
NC_042536.1	25102067	25105578	wdr82	NC_034178.1	30542573	30546073	wdr82	NC_037103.1	41251726	41255248	wdr82
NC_042536.1	25111882	25128970	LOC115136523	NC_034178.1	30565826	30574692	LOC109890892	NC_037103.1	41274716	41283554	LOC112254303
NC_042536.1	25114601	25120104	LOC115136602	NC_034178.1	30557494	30565794	LOC109890893	NC_037103.1	41266192	41274580	LOC112254304
NC_042536.1	25129024	25149658	LOC115136505	NC_034178.1	30574730	30596117	LOC109890891	NC_037103.1	41283609	41305369	LOC112254302
NC_042536.1	25153032	25158621	LOC115136627	NC_034178.1	30600902	30606211	LOC109890894	NC_037103.1	41309799	41315242	LOC112254305
NC_042536.1	25157777	25173315	LOC115136637	NC_034178.1	30606613	30619745	LOC109891507	NC_037103.1	41315382	41330067	LOC112255241
NC_042536.1	25177227	25215775	LOC115136642	NC_034178.1	30624589	30666759	LOC109890895	NC_037103.1	41333518	41373295	LOC112254306
NC_042536.1	25224269	25236976	LOC115136649	NC_034178.1	30674685	30690955	LOC109890160	NC_037103.1	41381048	41398349	LOC112254309
NC_042536.1	25237265	25393859	LOC115136655	NC_034178.1	30692294	30852571	LOC109890897	NC_037103.1	41404387	41553702	LOC112254307
NC_042536.1	25400800	25417185	LOC115136683	NC_034178.1	30860796	30878473	prdm2	NC_037103.1	41562042	41578904	LOC112254311
NC_042536.1	25436261	25522720	LOC115136689	NC_034178.1	30896531	30982484	LOC109890899	NC_037103.1	41597836	41677987	LOC112254312
NC_042536.1	25526217	25528676	ppcs	NC_034178.1	30985615	30987990	ppcs	NC_037103.1	41682297	41684808	ppcs
NC_042536.1	25530656	25538645	utp3	NC_034178.1	30990046	30998030	utp3	NC_037103.1	41686775	41694763	utp3
NC_042536.1	25540991	25546734	LOC115145440	NA	NA	NA	NA	NA	NA	NA	NA
NC_042536.1	25548950	25561433	LOC115145449	NC_034178.1	31007849	31020069	LOC109890161	NC_037103.1	41704637	41717492	LOC112254316
NC_042536.1	25564125	25598919	LOC115136706	NC_034178.1	31023141	31059657	LOC109890903	NC_037103.1	41720378	41753353	LOC112254317
NC_042536.1	25610711	25621977	LOC115136718	NC_034178.1	31075041	31088915	LOC109890162	NC_037103.1	41761832	41778834	LOC112254318
NC_042536.1	25624390	25640322	LOC115136722	NC_034178.1	31091248	31104700	LOC109890904	NC_037103.1	41780918	41794230	LOC112254319
NC_042536.1	25642611	25649293	LOC115136731	NC_034178.1	31106141	31113489	LOC109890905	NC_037103.1	41796282	41803102	LOC112254320
NC_042536.1	25662670	25703507	LOC115136737	NC_034178.1	31122437	31163705	LOC109890906	NC_037103.1	41814732	41857093	LOC112254321
NC_042536.1	25715635	25724264	LOC115136748	NC_034178.1	31182397	31189692	LOC109890907	NC_037103.1	41867315	41874424	LOC112254322
NC_042536.1	25724914	25730620	LOC115145459	NA	NA	NA	NA	NA	NA	NA	NA
NC_042536.1	25741843	25745385	miip	NC_034178.1	31206566	31210122	miip	NC_037103.1	41889939	41893984	miip
NC_042536.1	25769484	25810874	LOC115136762	NC_034178.1	31241764	31291314	LOC109890911	NC_037103.1	41922139	41965029	LOC112254325
NC_042536.1	25813826	25821413	prxl2b	NC_034178.1	31291387	31299098	fam213b	NC_037103.1	41965108	41972508	fam213b
NC_042536.1	25828332	25842616	LOC115136785	NC_034178.1	31306179	31317876	LOC109890912	NC_037103.1	41980044	41993539	LOC112254328
NC_042536.1	25843606	25846457	LOC115136811	NC_034178.1	31319245	31321991	LOC109890913	NC_037103.1	41994560	41997277	LOC112254329
NC_042536.1	25868793	25873161	LOC115136824	NC_034178.1	31341881	31346366	LOC109890914	NC_037103.1	42017103	42020928	LOC112255242
NC_042536.1	25873261	26004500	LOC115136830	NC_034178.1	31346518	31509214	LOC109891509	NA	NA	NA	NA
NC_042536.1	26016964	26071394	LOC115136839	NC_034178.1	31527871	31586527	LOC109890915	NC_037103.1	42200646	42217636	LOC112254331
NC_042536.1	26081568	26086283	LOC115136862	NC_034178.1	31600455	31605001	LOC109890163	NC_037103.1	42234139	42239110	LOC112254332
NC_042536.1	26099315	26104069	ift52	NC_034178.1	31611840	31616611	ift52	NC_037103.1	42246490	42252941	ift52
NC_042536.1	26106816	26126814	LOC115145476	NC_034178.1	31620808	31641122	LOC109890164	NC_037103.1	42257254	42275263	LOC112254334
NC_042536.1	26128864	26138966	LOC115136867	NC_034178.1	31643098	31652453	rpn2	NC_037103.1	42277034	42286489	LOC112254335
NC_042536.1	26139099	26142946	LOC115136877	NC_034178.1	31652230	31656376	LOC109890918	NC_037103.1	42286627	42290329	LOC112254336
NC_042536.1	26143378	26148014	cdk5rap1	NC_034178.1	31656924	31661643	cdk5rap1	NC_037103.1	42290890	42295606	cdk5rap1
NC_042536.1	26147992	26155060	LOC115136896	NC_034178.1	31661622	31668634	LOC109890920	NC_037103.1	42295592	42302661	LOC112254338
NC_042536.1	26160393	26162015	LOC115145499	NA	NA	NA	NA	NC_037103.1	42309314	42310866	LOC112255457
NC_042536.1	26166914	26167698	LOC115145508	NA	NA	NA	NA	NA	NA	NA	NA
NC_042536.1	26170435	26172312	LOC115145518	NA	NA	NA	NA	NA	NA	NA	NA
NC_042536.1	26177868	26179316	LOC115145543	NA	NA	NA	NA	NA	NA	NA	NA
NC_042536.1	26209909	26323559	LOC115136901	NC_034178.1	31722524	31845781	LOC109890921	NC_037103.1	42361036	42487488	LOC112254339
NC_042536.1	26346586	26512585	LOC115136960	NC_034178.1	31872778	32050491	LOC109890923	NC_037103.1	42513435	42685468	LOC112254340
NC_042536.1	26617930	26708901	LOC115136975	NC_034178.1	32148157	32185738	LOC109890167	NC_037103.1	42783174	42870750	LOC112254341
NC_042536.1	26776189	26853022	LOC115136983	NC_034178.1	32323413	32393758	LOC109890924	NC_037103.1	42929569	43004283	LOC112254342
NC_042536.1	26955928	27020541	LOC115137027	NC_034178.1	32490264	32552958	LOC109890169	NA	NA	NA	NA
NC_042536.1	27113894	27244255	LOC115137034	NC_034178.1	32650709	32771666	LOC109890925	NC_037103.1	43270874	43403380	LOC112254344
NC_042536.1	27265450	27272790	LOC115137044	NC_034178.1	32791412	32797760	LOC109890927	NC_037103.1	43424315	43430770	LOC112254345
NC_042536.1	27274628	27291203	LOC115137055	NC_034178.1	32800337	32816694	LOC109890928	NC_037103.1	43433395	43450601	LOC112254346
NC_042536.1	27311947	27348262	shq1	NC_034178.1	32834582	32871853	shq1	NC_037103.1	43463958	43505776	shq1
NC_042536.1	27383209	27422284	LOC115137069	NC_034178.1	32909004	32948996	LOC109890931	NC_037103.1	43541514	43583957	LOC112254348
NC_042536.1	27508126	27510944	LOC115145559	NC_034178.1	33041286	33044040	LOC109890170	NC_037103.1	43669101	43671886	LOC112255460
NC_042536.1	27513163	27515756	LOC115145574	NC_034178.1	33046310	33048822	LOC109890171	NC_037103.1	43674152	43676693	LOC112255461
NC_042536.1	27537673	27759785	LOC115137077	NC_034178.1	33075988	33284585	LOC109890932	NC_037103.1	43699393	43901665	LOC112254349
NC_042536.1	27887328	27890587	LOC115137146	NC_034178.1	33408116	33411042	LOC109890172	NC_037103.1	44024918	44029383	LOC112254352
NC_042536.1	27890620	27894604	LOC115137152	NC_034178.1	33412694	33415863	LOC109890173	NC_037103.1	44029438	44033457	LOC112255462
NC_042536.1	27941009	28010578	LOC115137158	NC_034178.1	33485901	33520815	LOC109891516	NC_037103.1	44078520	44142094	LOC112254354
NC_042536.1	28015655	28019029	LOC115137184	NC_034178.1	33528240	33531634	LOC109890936	NC_037103.1	44147112	44150484	LOC112254355
NC_042536.1	28037505	28038827	LOC115145584	NC_034178.1	33566613	33567905	LOC109890176	NC_037103.1	44167688	44169242	LOC112255463
NC_042536.1	28148560	28161254	LOC115137196	NC_034178.1	33680908	33693593	LOC109890937	NC_037103.1	44276102	44288648	LOC112254358
NC_042536.1	28234923	28391249	LOC115137202	NC_034178.1	33795441	33921200	LOC109891520	NC_037103.1	44355371	44496419	LOC112254359
NC_042536.1	28398462	28402415	LOC115137246	NC_034178.1	33928698	33932610	LOC109890938	NC_037103.1	44503997	44508001	LOC112254360
NC_042536.1	28533464	28628329	sema3f	NC_034178.1	34085189	34178172	LOC109890939	NC_037103.1	44636385	44735960	LOC112254361
NC_042536.1	28646965	28719878	LOC115137278	NC_034178.1	34192123	34279460	LOC109890940	NC_037103.1	44752867	44849180	LOC112254362
NC_042536.1	28725335	28726496	LOC115144818	NC_034178.1	34283214	34284411	LOC109891521	NC_037103.1	44853531	44854722	LOC112255464
NC_042536.1	28831777	28832710	LOC115144824	NA	NA	NA	NA	NA	NA	NA	NA
NC_042536.1	28843703	28878111	LOC115137294	NC_034178.1	34402923	34427658	LOC109890941	NC_037103.1	44969284	44993424	LOC112254363
NC_042536.1	28879536	28884940	traip	NC_034178.1	34463940	34468275	traip	NC_037103.1	45017334	45022545	traip
NC_042536.1	28886760	28923847	LOC115137322	NC_034178.1	34470631	34506118	LOC109890943	NC_037103.1	45024377	45059084	LOC112254365
NC_042536.1	28923947	28930515	LOC115137330	NA	NA	NA	NA	NC_037103.1	45059234	45068791	LOC112254367
NC_042536.1	28930665	28940647	LOC115137340	NC_034178.1	34519748	34529449	LOC109890945	NC_037103.1	45068891	45079104	LOC112254366
NC_042536.1	28943630	28972095	LOC115137378	NC_034178.1	34533701	34539521	LOC109890179	NC_037103.1	45082069	45108304	LOC112254369
NC_042536.1	28972194	28984354	LOC115137356	NC_034178.1	34566381	34579584	LOC109890947	NC_037103.1	45108530	45122644	LOC112254368
NC_042536.1	28984981	28997417	LOC115137396	NC_034178.1	34581143	34592857	LOC109890948	NC_037103.1	45123873	45138570	LOC112254370
NC_042536.1	29002144	29004014	LOC115137416	NC_034178.1	34594460	34598437	LOC109890180	NC_037103.1	45152479	45155596	LOC112255465
NC_042536.1	29009915	29025140	LOC115137427	NC_034178.1	34612377	34625603	LOC109890950	NC_037103.1	45172046	45185195	LOC112254371
NC_042536.1	29090943	29104543	LOC115137450	NC_034178.1	34683008	34696658	LOC109890951	NC_037103.1	45233673	45247304	LOC112254372
NC_042536.1	29109458	29115337	LOC115137496	NC_034178.1	34701478	34707329	LOC109890953	NC_037103.1	45252912	45258758	LOC112254373
NC_042536.1	29122797	29126785	LOC115137504	NC_034178.1	34714798	34718795	LOC109890954	NC_037103.1	45266250	45270278	LOC112254374
NC_042536.1	29127119	29134281	LOC115137515	NC_034178.1	34719176	34726327	LOC109890955	NC_037103.1	45270594	45277764	LOC112254375
NC_042536.1	29137872	29142376	LOC115137548	NC_034178.1	34729095	34733572	LOC109890957	NC_037103.1	45279661	45283816	LOC112254376
NC_042536.1	29142269	29144352	LOC115137570	NC_034178.1	34733654	34735716	LOC109890958	NC_037103.1	45284298	45286411	LOC112254379
NC_042536.1	29180740	29185320	LOC115137537	NC_034178.1	34772436	34776963	LOC109890960	NC_037103.1	45323537	45328190	LOC112254378
NC_042536.1	29193712	29209917	LOC115137526	NC_034178.1	34785334	34800719	LOC109890959	NC_037103.1	45333686	45351845	LOC112254377
NC_042536.1	29212129	29230029	LOC115137581	NC_034178.1	34803286	34823367	LOC109890961	NA	NA	NA	NA
NC_042536.1	29253450	29263282	LOC115145607	NC_034178.1	34840644	34850246	LOC109890182	NC_037103.1	45402854	45412609	LOC112254381
NC_042536.1	29277201	29279865	LOC115145620	NC_034178.1	34873219	34876158	LOC109890962	NC_037103.1	45426472	45430214	LOC112254382
NC_042536.1	29336058	29350745	LOC115137591	NC_034178.1	34928305	34942272	LOC109890963	NC_037103.1	45490964	45504624	LOC112254383
NC_042536.1	29350933	29355011	LOC115145629	NC_034178.1	34942457	34946839	LOC109890183	NC_037103.1	45504800	45509671	LOC112254384
NC_042536.1	29356395	29420537	LOC115137601	NC_034178.1	34948239	35022697	LOC109890964	NC_037103.1	45510757	45572441	LOC112254386
NC_042536.1	29422456	29441195	LOC115137630	NC_034178.1	35024732	35041964	LOC109890965	NC_037103.1	45574429	45591163	LOC112254387
NC_042536.1	29441745	29491314	LOC115137666	NC_034178.1	35042532	35098395	LOC109891523	NA	NA	NA	NA
NC_042536.1	29492076	29543633	LOC115137686	NC_034178.1	35100979	35157970	LOC109890966	NC_037103.1	45645342	45699718	LOC112254388
NC_042536.1	29613159	29614414	LOC115137705	NC_034178.1	35227306	35228570	LOC109890967	NC_037103.1	45767707	45768954	LOC112254389
NC_042536.1	29618607	29666811	LOC115137716	NC_034178.1	35235081	35279864	LOC109890968	NC_037103.1	45775506	45839421	LOC112254390
NC_042536.1	29687545	29711972	LOC115137771	NC_034178.1	35296658	35325843	LOC109890969	NC_037103.1	45834192	45868396	LOC112254392
NC_042536.1	29721087	29741923	LOC115144836	NA	NA	NA	NA	NA	NA	NA	NA
NC_042536.1	29748610	29754556	LOC115137871	NC_034178.1	35359942	35365906	LOC109890972	NC_037103.1	45909894	45915822	LOC112254394
NC_042536.1	29754551	29782992	LOC115137809	NC_034178.1	35365260	35394348	LOC109890970	NC_037103.1	45915504	45944689	LOC112254393
NC_042536.1	29815765	29819502	LOC115145642	NC_034178.1	35428839	35432502	LOC109890184	NC_037103.1	45989520	45993853	LOC112255466
NC_042536.1	30008132	30255862	LOC115137882	NC_034178.1	35641753	35896846	LOC109890185	NC_037103.1	46190618	46468118	LOC112254395
NC_042536.1	30271679	30280488	LOC115144845	NA	NA	NA	NA	NA	NA	NA	NA
NC_042536.1	30280498	30284229	lsm14b	NC_034178.1	35921087	35924659	LOC109890973	NC_037103.1	46492816	46496110	LOC112255468
NC_042536.1	30292738	30322507	LOC115137890	NC_034178.1	35930004	35954598	LOC109890975	NC_037103.1	46501353	46528175	LOC112254396
NC_042536.1	30337195	30358987	LOC115137905	NC_034178.1	35968449	35988091	LOC109890976	NC_037103.1	46542658	46561431	LOC112254397
NC_042536.1	30382581	30393616	LOC115137916	NC_034178.1	36015030	36025668	LOC109890978	NC_037103.1	46587609	46598693	LOC112254398
NC_042536.1	30413895	30423589	LOC115137929	NC_034178.1	36047865	36056055	LOC109890979	NC_037103.1	46623282	46631444	LOC112254399
NC_042536.1	30440226	30451201	LOC115137935	NC_034178.1	36065184	36076546	LOC109890980	NC_037103.1	46648539	46659572	LOC112254401
NC_042536.1	30452436	30468862	LOC115137952	NC_034178.1	36077301	36094018	LOC109890981	NC_037103.1	46659656	46682612	LOC112254400
NC_042536.1	30478994	30533231	LOC115137959	NC_034178.1	36145210	36154283	LOC109890982	NC_037103.1	46730981	46740153	LOC112254402
NC_042536.1	30551227	30566013	LOC115137968	NC_034178.1	36166408	36180242	LOC109890983	NC_037103.1	46756475	46768033	LOC112254403
NC_042536.1	30566302	30576200	LOC115137974	NC_034178.1	36180534	36188760	LOC109890984	NC_037103.1	46768093	46775739	LOC112254404
NC_042536.1	30578174	30585265	LOC115137984	NC_034178.1	36191330	36197170	LOC109891526	NC_037103.1	46778973	46785474	LOC112254406
NC_042536.1	30623462	30644767	LOC115137994	NC_034178.1	36246006	36267493	LOC109890985	NC_037103.1	46828661	46849861	LOC112254407
NC_042536.1	30652476	30680058	LOC115137999	NC_034178.1	36275556	36304814	LOC109890986	NC_037103.1	46857940	46886758	LOC112254409
NC_042536.1	30687196	30689883	LOC115138026	NC_034178.1	36312185	36314753	LOC109890991	NC_037103.1	46894544	46897061	LOC112254411
NC_042536.1	30695611	30701430	LOC115138033	NC_034178.1	36320507	36326275	LOC109890992	NC_037103.1	46913230	46919070	LOC112254412
NC_042536.1	30702273	30707795	hmces	NC_034178.1	36327058	36331471	hmces	NC_037103.1	46919907	46925233	hmces
NC_042536.1	30709420	30716141	LOC115138062	NA	NA	NA	NA	NA	NA	NA	NA
NC_042536.1	30720575	30725455	LOC115138070	NC_034178.1	36344357	36349229	LOC109890995	NC_037103.1	46937787	46942695	LOC112254415
NC_042536.1	30739217	30755830	LOC115138077	NC_034178.1	36361871	36380788	LOC109890996	NC_037103.1	46953999	46971179	LOC112254416
NC_042536.1	30844680	30854661	LOC115138085	NC_034178.1	36497173	36508497	LOC109890997	NC_037103.1	47071408	47081110	LOC112254418
NC_042536.1	30859990	30862186	LOC115138112	NC_034178.1	36511586	36513782	LOC109890999	NC_037103.1	47084994	47086987	LOC112254421
NC_042536.1	30868178	30883250	LOC115138103	NC_034178.1	36520644	36534815	LOC109890998	NC_037103.1	47093330	47107318	LOC112254420
NC_042536.1	30883322	30899684	LOC115138091	NC_034178.1	36534903	36550830	LOC109891000	NC_037103.1	47107390	47124526	LOC112254419
NC_042536.1	30909168	30944243	LOC115138121	NC_034178.1	36561151	36595527	LOC109891002	NA	NA	NA	NA
NC_042536.1	30954405	30999119	LOC115138142	NC_034178.1	36604216	36645909	LOC109891003	NC_037103.1	47178914	47225034	LOC112254423
NC_042536.1	31038832	31050784	LOC115138151	NC_034178.1	36683820	36695505	LOC109891004	NC_037103.1	47262683	47274597	LOC112254425
NC_042536.1	31078893	31095054	LOC115138169	NC_034178.1	36727213	36743319	LOC109891005	NC_037103.1	47302837	47319633	LOC112254426
NC_042536.1	31119319	31133023	LOC115144866	NA	NA	NA	NA	NA	NA	NA	NA
NC_042536.1	31139470	31186361	LOC115145697	NC_034178.1	36811925	36859952	LOC109890190	NC_037103.1	47360429	47409792	LOC112254429
NC_042536.1	31225355	31494477	LOC115138175	NC_034178.1	36917704	37179286	LOC109890191	NA	NA	NA	NA
NC_042536.1	31655049	31777508	LOC115138186	NC_034178.1	37343653	37473289	LOC109891006	NC_037103.1	47890332	48022350	LOC112254430
NC_042536.1	31840483	31869501	LOC115138193	NC_034178.1	37527008	37551782	LOC109891007	NC_037103.1	48081675	48109110	LOC112254431
NC_042536.1	31869843	31875666	LOC115138194	NC_034178.1	37552147	37557975	LOC109891008	NC_037103.1	48109506	48115331	LOC112254432
NC_042536.1	31960592	32008185	LOC115138201	NC_034178.1	37637319	37688559	LOC109891010	NC_037103.1	48198959	48251010	LOC112254434
NC_042536.1	32183577	32378631	LOC115138206	NC_034178.1	37899058	38096783	magi1	NC_037103.1	48417368	48615315	LOC112254435
NC_042536.1	32461386	32533417	LOC115144887	NC_034178.1	38189620	38261221	adamts9	NC_037103.1	48707176	48778026	LOC112255256
NC_042536.1	32539953	32654195	LOC115138228	NC_034178.1	38270004	38403989	LOC109891012	NC_037103.1	48786302	48896907	LOC112254436
NC_042536.1	32672116	32676188	LOC115138261	NC_034178.1	38417073	38421184	LOC109891014	NC_037103.1	48914513	48918663	psmd6
NC_042536.1	32676259	32729459	LOC115138239	NC_034178.1	38422708	38471944	LOC109891013	NC_037103.1	48918688	48979205	atxn7
NC_042536.1	32729537	32740340	thoc7	NC_034178.1	38472055	38477702	thoc7	NC_037103.1	48978995	48985718	thoc7
NC_042536.1	32746838	32778357	LOC115145713	NC_034178.1	38487326	38519890	LOC109890192	NC_037103.1	48995374	49029311	LOC112254441
NC_042536.1	32828067	33010452	LOC115138280	NC_034178.1	38549788	38738974	LOC109891016	NC_037103.1	49085140	49251804	LOC112255258
NC_042536.1	33022937	33026356	LOC115145728	NC_034178.1	38749805	38752771	LOC109890193	NC_037103.1	49263394	49266691	LOC112255469
NC_042536.1	33043018	33310934	LOC115138350	NC_034178.1	38767520	39072079	LOC109891018	NC_037103.1	49283872	49565204	LOC112254442
NC_042536.1	34054365	34094300	LOC115138356	NC_034178.1	39808789	39853245	LOC109891019	NC_037103.1	50323850	50345769	LOC112254443
NC_042536.1	34110818	34144772	LOC115138368	NA	NA	NA	NA	NC_037103.1	50371503	50409974	LOC112254444
NC_042536.1	34178749	34256669	LOC115138382	NA	NA	NA	NA	NC_037103.1	50441510	50529147	LOC112254446
NC_042536.1	34256939	34267023	LOC115138376	NC_034178.1	40020948	40029337	nek4	NC_037103.1	50529161	50537643	nek4
NC_042536.1	34266493	34269630	LOC115138390	NC_034178.1	40029528	40032649	spcs1	NC_037103.1	50539351	50542521	LOC112254447
NC_042536.1	34270363	34286745	LOC115138406	NC_034178.1	40037285	40051573	glt8d1	NC_037103.1	50543178	50562036	glt8d1
NC_042536.1	34286755	34292038	LOC115138396	NC_034178.1	40051614	40056919	LOC109891023	NC_037103.1	50562095	50567333	LOC112254449
NC_042536.1	34331165	34377543	LOC115138425	NC_034178.1	40083838	40131345	LOC109891025	NC_037103.1	50619225	50663761	LOC112254451
NC_042536.1	34390974	34393068	LOC115144896	NA	NA	NA	NA	NA	NA	NA	NA
NC_042536.1	34397428	34450046	LOC115138455	NC_034178.1	40150001	40202715	LOC109891027	NC_037103.1	50680293	50727932	LOC112254452
NC_042536.1	34487337	34507950	LOC115138477	NA	NA	NA	NA	NC_037103.1	50759974	50785483	LOC112254454
NC_042536.1	34708675	34728921	LOC115138487	NC_034178.1	40440314	40459396	LOC109891030	NC_037103.1	50994806	51015748	LOC112254457
NC_042536.1	34749069	34758605	lrig2	NC_034178.1	40494663	40504107	lrig2	NC_037103.1	51042324	51050110	lrig2
NC_042536.1	34766895	34918438	LOC115138512	NC_034178.1	40517848	40655266	LOC109891032	NC_037103.1	51068974	51213460	LOC112254459
NC_042536.1	34934523	34951767	LOC115138537	NC_034178.1	40676198	40679339	cd55	NC_037103.1	51225960	51236059	LOC112254460
NC_042536.1	34999135	35016764	LOC115138596	NC_034178.1	40744556	40761829	cd34	NC_037103.1	51296414	51314142	LOC112254461
NC_042536.1	35044352	35101478	LOC115138605	NC_034178.1	40785604	40829618	plxna2	NC_037103.1	51339004	51398209	LOC112254462
NC_042536.1	35138294	35152680	LOC115138610	NC_034178.1	40880138	40892621	LOC109891036	NC_037103.1	51432994	51447415	LOC112254463
NC_042536.1	35158827	35169127	LOC115138634	NC_034178.1	40898602	40911787	LOC109891037	NC_037103.1	51453386	51468743	LOC112254464
NC_042536.1	35182119	35186137	LOC115145750	NC_034178.1	40916564	40921387	LOC109891038	NC_037103.1	51474191	51478734	LOC112254465
NC_042536.1	35196923	35203563	LOC115138672	NC_034178.1	40936408	40942955	LOC109891039	NC_037103.1	51490297	51496707	LOC112255471
NC_042536.1	35203966	35216676	kif17	NC_034178.1	40944573	40956622	kif17	NC_037103.1	51498343	51510945	kif17
NC_042536.1	35221536	35232343	LOC115138690	NC_034178.1	40961413	40972393	LOC109890198	NC_037103.1	51514726	51526628	LOC112254468
NC_042536.1	35232777	35238737	LOC115138678	NC_034178.1	40973003	40979007	LOC109891041	NC_037103.1	51527167	51539987	LOC112254469
NC_042536.1	35245461	35326547	LOC115138712	NC_034178.1	40987140	41056625	LOC109891042	NC_037103.1	51540950	51622023	LOC112254470
NC_042536.1	35327287	35357044	ece1	NC_034178.1	41057339	41086663	LOC109891043	NC_037103.1	51622790	51652211	LOC112254472
NC_042536.1	35356232	35375050	LOC115138771	NC_034178.1	41085862	41104097	LOC109891045	NC_037103.1	51653316	51669868	LOC112254473
NC_042536.1	35390659	35395512	LOC115145758	NC_034178.1	41119523	41124393	LOC109890200	NC_037103.1	51690587	51695468	LOC112254474
NC_042536.1	35397769	35399179	LOC115145766	NC_034178.1	41126768	41128084	LOC109890201	NC_037103.1	51697604	51698981	LOC112255472
NC_042536.1	35424610	35429308	LOC115144913	NC_034178.1	41150738	41158376	LOC109890202	NC_037103.1	51713051	51721117	LOC112254475
NC_042536.1	35440340	35460750	LOC115138796	NC_034178.1	41165125	41176728	LOC109891534	NC_037103.1	51730711	51753245	LOC112254476
NC_042536.1	35516719	35670659	LOC115138814	NA	NA	NA	NA	NC_037103.1	51798026	51955684	LOC112254477
NC_042536.1	35703376	35724997	LOC115138837	NC_034178.1	41411357	41433206	LOC109890203	NC_037103.1	51984955	52011558	LOC112255473
NC_042536.1	35772148	35785138	LOC115138849	NC_034178.1	41497096	41509972	LOC109890204	NC_037103.1	52076731	52091391	LOC112254479
NC_042536.1	35787486	35797867	LOC115138860	NC_034178.1	41512273	41523243	LOC109890205	NC_037103.1	52093891	52102650	LOC112254480
NC_042536.1	35797935	35802337	LOC115138868	NA	NA	NA	NA	NA	NA	NA	NA
NC_042536.1	35811432	36078191	LOC115138888	NC_034178.1	41536762	41804260	LOC109891047	NC_037103.1	52118645	52386462	LOC112254481
NC_042536.1	36628734	36664985	LOC115138914	NC_034178.1	42311660	42350259	chd5	NC_037103.1	52859930	52896847	LOC112254485
NC_042536.1	36678581	36684097	LOC115138938	NC_034178.1	42359007	42364466	LOC109891050	NC_037103.1	52907766	52914814	LOC112254486
NC_042536.1	36688227	36704602	LOC115138944	NC_034178.1	42365085	42386041	LOC109891049	NA	NA	NA	NA
NC_042536.1	36740152	36768772	LOC115138972	NC_034178.1	42417521	42444669	LOC109890208	NC_037103.1	52973580	53001360	LOC112254488
NC_042536.1	36769252	36799662	LOC115138994	NC_034178.1	42445117	42477191	LOC109891051	NC_037103.1	53001831	53036376	LOC112254489
NC_042536.1	36812726	36814084	LOC115145780	NC_034178.1	42490005	42491024	LOC109891052	NC_037103.1	53050053	53051377	LOC112255475
NC_042536.1	36839576	36840735	LOC115145791	NA	NA	NA	NA	NA	NA	NA	NA
NC_042536.1	36844163	36845860	LOC115145794	NA	NA	NA	NA	NA	NA	NA	NA
NC_042536.1	36849334	36850380	LOC115145798	NC_034178.1	42537083	42537785	LOC109890213	NC_037103.1	53085028	53086633	LOC112254490
NC_042536.1	36854634	36864510	LOC115139006	NC_034178.1	42542494	42551466	LOC109891056	NC_037103.1	53091390	53100382	LOC112254491
NC_042536.1	36871697	36933351	LOC115139021	NC_034178.1	42558567	42628008	LOC109891539	NC_037103.1	53104106	53182773	LOC112254492
NC_042536.1	36940752	36943120	LOC115145804	NC_034178.1	42635071	42637470	LOC109891057	NC_037103.1	53189239	53191376	LOC112254493
NC_042536.1	36967444	37048679	LOC115139038	NA	NA	NA	NA	NC_037103.1	53210268	53296556	LOC112254494
NC_042536.1	37050200	37195601	LOC115139056	NA	NA	NA	NA	NC_037103.1	53299995	53465614	LOC112254497
NC_042536.1	37136509	37139090	LOC115139133	NC_034178.1	43063043	43066036	LOC109891060	NC_037103.1	53614006	53617036	LOC112255480
NC_042536.1	37195876	37200262	park7	NC_034178.1	42908433	42913180	LOC109891059	NC_037103.1	53465758	53470368	LOC112254495
NC_042536.1	37244773	37290724	LOC115144919	NA	NA	NA	NA	NA	NA	NA	NA
NC_042536.1	37503329	37558866	LOC115139143	NC_034178.1	43435946	43586606	LOC109891063	NC_037103.1	54725362	54811089	LOC112254511
NC_042536.1	37646493	37652621	LOC115139160	NC_034178.1	43592504	43597846	LOC109891065	NC_037103.1	54817372	54830919	LOC112254512
NC_042536.1	37653082	37737842	LOC115144927	NA	NA	NA	NA	NA	NA	NA	NA
NC_042536.1	37738588	37758761	LOC115139170	NA	NA	NA	NA	NC_037103.1	55044652	55061604	LOC112254517
NC_042536.1	37762604	37764390	uts2	NC_034178.1	43843524	43844317	uts2	NC_037103.1	55066741	55068032	uts2
NC_042536.1	37781172	37796852	vamp3	NC_034178.1	43851270	43869844	vamp3	NC_037103.1	55073108	55091815	vamp3
NC_042536.1	37810546	37933922	LOC115139198	NC_034178.1	43881739	44019034	LOC109891547	NC_037103.1	55108645	55240704	LOC112254520
NC_042536.1	37935288	37946302	LOC115145813	NC_034178.1	44029930	44041603	LOC109890215	NC_037103.1	55251489	55265632	LOC112254523
NC_042536.1	37958429	37963216	phf13	NC_034178.1	44052038	44056840	phf13	NC_037103.1	55276121	55280911	phf13
NC_042536.1	37966463	37973496	fbxo2	NC_034178.1	44059976	44067242	fbxo2	NC_037103.1	55284179	55291487	fbxo2
NC_042536.1	37978954	37980591	svbp	NC_034178.1	44071966	44073713	svbp	NC_037103.1	55296427	55297617	svbp
NC_042536.1	38143532	38169590	LOC115139224	NC_034178.1	44232769	44257750	LOC109890218	NC_037103.1	55455450	55481079	LOC112254526
NC_042536.1	38185078	38235920	LOC115139232	NC_034178.1	44283237	44313329	LOC109891075	NC_037103.1	55501534	55535924	LOC112254527
NC_042536.1	38243652	38247768	LOC115145844	NC_034178.1	44329633	44332879	LOC109891076	NC_037103.1	55556974	55560332	LOC112254528
NC_042536.1	38264624	38332181	LOC115139244	NC_034178.1	44348562	44416040	LOC109891077	NC_037103.1	55577349	55668880	LOC112254529
NC_042536.1	38336861	38370695	LOC115139263	NC_034178.1	44421469	44457607	LOC109891080	NC_037103.1	55672057	55709905	LOC112254530
NC_042536.1	38389131	38394678	LOC115139276	NC_034178.1	44470717	44476757	efcc1	NC_037103.1	55722898	55728430	LOC112254531
NC_042536.1	38395134	38438992	LOC115139285	NC_034178.1	44477261	44528640	LOC109891079	NC_037103.1	55728892	55773396	LOC112254532
NC_042536.1	38472455	38493635	LOC115139290	NC_034178.1	44562427	44570583	LOC109890219	NA	NA	NA	NA
NC_042536.1	38605087	38671893	LOC115139306	NC_034178.1	44721264	44764330	LOC109891081	NC_037103.1	55976352	55982494	LOC112254536
NC_042536.1	38673996	38683416	LOC115139316	NC_034178.1	44776032	44777785	LOC109891083	NA	NA	NA	NA
NC_042536.1	38700696	38712096	LOC115139322	NC_034178.1	44786340	44802740	LOC109891085	NC_037103.1	56001466	56018286	LOC112254537
NC_042536.1	38736469	38740336	LOC115145853	NC_034178.1	44826481	44830449	LOC109891086	NC_037103.1	56044336	56048326	LOC112254538
NC_042536.1	38757216	38763557	LOC115139336	NC_034178.1	44859747	44862548	LOC109891549	NC_037103.1	56065140	56072544	LOC112254539
NC_042536.1	38767717	38778599	LOC115139341	NC_034178.1	44871801	44881859	LOC109891087	NC_037103.1	56075829	56088678	LOC112254540
NC_042536.1	38945439	39030144	LOC115139347	NC_034178.1	45078106	45143723	LOC109890221	NC_037103.1	56266542	56339982	LOC112254541
NC_042536.1	39094340	39113748	LOC115139354	NC_034178.1	45222704	45248024	LOC109891551	NC_037103.1	56417401	56450135	LOC112254542
NC_042536.1	39152693	39164183	LOC115139366	NC_034178.1	45289800	45297747	LOC109891088	NC_037103.1	56485827	56494493	LOC112254543
NC_042536.1	39168698	39173155	LOC115139382	NC_034178.1	45301569	45306048	LOC109891090	NC_037103.1	56498704	56503178	LOC112254544
NC_042536.1	39177844	39200425	LOC115139391	NC_034178.1	45317689	45332994	LOC109891553	NC_037103.1	56505773	56530346	LOC112254545
NC_042536.1	39201485	39207533	LOC115139399	NC_034178.1	45333978	45339939	LOC109891091	NC_037103.1	56531307	56537324	LOC112254546
NC_042536.1	39210112	39222266	LOC115145858	NC_034178.1	45342630	45352684	LOC109890222	NC_037103.1	56539943	56549573	LOC112254548
NC_042536.1	39230536	39237506	LOC115139423	NC_034178.1	45364219	45371175	LOC109891092	NC_037103.1	56558708	56568482	LOC112254549
NC_042536.1	39238717	39243498	LOC115139412	NC_034178.1	45372811	45377497	LOC109891094	NC_037103.1	56569683	56574318	LOC112254550
NC_042536.1	39244724	39247339	LOC115145861	NA	NA	NA	NA	NC_037103.1	56575542	56578108	LOC112255486
NC_042536.1	39251913	39253940	LOC115145867	NA	NA	NA	NA	NA	NA	NA	NA
NC_042536.1	39268173	39270363	LOC115145871	NC_034178.1	45386233	45387914	LOC109891556	NC_037103.1	56610445	56614568	LOC112254551
NC_042536.1	39286310	39296988	LOC115139432	NA	NA	NA	NA	NC_037103.1	56616508	56642682	LOC112254552
NC_042536.1	39368121	39372555	LOC115139435	NC_034178.1	45487790	45492251	LOC109891095	NC_037103.1	56723569	56728012	LOC112255487
NC_042536.1	39389502	39400698	LOC115145877	NC_034178.1	45515895	45524321	LOC109890223	NC_037103.1	56746246	56756153	LOC112254553
NC_042536.1	39404688	39414151	LOC115139446	NC_034178.1	45529781	45535054	LOC109890225	NC_037103.1	56759466	56769083	LOC112254554
NC_042536.1	39417043	39420728	LOC115145882	NC_034178.1	45542297	45545999	LOC109891097	NC_037103.1	56772003	56775655	LOC112254555
NC_042536.1	39434213	39465616	LOC115139455	NC_034178.1	45556832	45589279	LOC109891098	NC_037103.1	56789769	56826888	LOC112254556
NC_042536.1	39468848	39569613	LOC115139460	NC_034178.1	45591239	45688754	LOC109891099	NC_037103.1	56828789	56908145	LOC112254557
NC_042536.1	39571396	39601138	LOC115139465	NC_034178.1	45691142	45742347	LOC109891100	NC_037103.1	56910515	56945142	LOC112254558
NC_042536.1	39616333	39631939	LOC115139474	NC_034178.1	45756926	45772096	LOC109891101	NC_037103.1	56961173	56975272	LOC112254561
NC_042536.1	39632197	39638519	LOC115145890	NC_034178.1	45772322	45777646	LOC109891102	NC_037103.1	56975379	56980784	LOC112254562
NC_042536.1	39645308	39651522	LOC115139483	NC_034178.1	45785465	45791658	LOC109891104	NC_037103.1	56988002	56994458	LOC112254563
NC_042536.1	39655812	39661848	LOC115139495	NC_034178.1	45795893	45801997	LOC109890226	NC_037103.1	56998533	57004129	LOC112254564
NC_042536.1	39665940	39669614	LOC115145897	NC_034178.1	45807446	45809541	LOC109891106	NC_037103.1	57009945	57012602	LOC112254565
NC_042536.1	39680491	39685845	LOC115139502	NC_034178.1	45817292	45822935	LOC109891108	NC_037103.1	57025966	57031664	LOC112254566
NC_042536.1	39694691	39704120	LOC115139518	NC_034178.1	45822062	45840818	LOC109891107	NC_037103.1	57040598	57049944	LOC112254568
NC_042536.1	39704348	39765530	LOC115139547	NC_034178.1	45841366	45911794	LOC109891110	NC_037103.1	57050175	57103772	LOC112254569
NC_042536.1	39772614	39781783	LOC115139559	NC_034178.1	45917768	45928227	LOC109891111	NC_037103.1	57115260	57126055	LOC112254570
NC_042536.1	39786572	39797521	LOC115139571	NC_034178.1	45933881	45944641	LOC109891112	NC_037103.1	57131061	57147503	LOC112254571
NC_042536.1	39798519	39802744	LOC115139582	NC_034178.1	45945921	45949716	LOC109891113	NC_037103.1	57148775	57152808	LOC112254572
NC_042536.1	39807620	39811511	LOC115139587	NA	NA	NA	NA	NA	NA	NA	NA
NC_042536.1	39811588	39813280	LOC115139603	NA	NA	NA	NA	NA	NA	NA	NA
NC_042536.1	39848926	39854581	LOC115139612	NC_034178.1	45992081	45998847	LOC109890227	NC_037103.1	57198897	57203051	LOC112254576
NC_042536.1	39856034	39860762	LOC115139607	NC_034178.1	45999946	46004849	LOC109891115	NC_037103.1	57204608	57209267	LOC112254575
NC_042536.1	39882639	39887916	LOC115145905	NC_034178.1	46027712	46029444	LOC109891562	NC_037103.1	57231704	57236971	LOC112254577
NC_042536.1	39893350	39899312	LOC115139615	NC_034178.1	46037755	46043910	LOC109891116	NC_037103.1	57241421	57247520	LOC112254578
NC_042536.1	39915193	39935014	LOC115139702	NC_034178.1	46068292	46072669	LOC109890228	NC_037103.1	57260405	57273494	LOC112254579
NC_042536.1	39933827	39993849	LOC115139620	NC_034178.1	46101227	46153579	LOC109891121	NA	NA	NA	NA
NC_042536.1	39993674	40006525	LOC115139647	NC_034178.1	46153316	46166992	LOC109891118	NA	NA	NA	NA
NC_042536.1	40006503	40015006	LOC115139682	NC_034178.1	46167263	46175711	LOC109891119	NC_037103.1	57351161	57361706	traf3ip3
NC_042536.1	40014473	40019144	LOC115139697	NC_034178.1	46175174	46180481	LOC109891120	NC_037103.1	57361166	57365805	irf6
NC_042536.1	40039287	40054823	LOC115139717	NC_034178.1	46199917	46217223	LOC109891123	NC_037103.1	57385438	57404113	LOC112254587
NC_042536.1	40056066	40071280	LOC115139726	NC_034178.1	46217524	46229880	LOC109891124	NC_037103.1	57404542	57415307	LOC112254589
NC_042536.1	40073136	40083896	LOC115139738	NC_034178.1	46233598	46244179	LOC109891125	NC_037103.1	57419405	57432063	LOC112254590
NC_042536.1	40094881	40105909	LOC115139744	NC_034178.1	46256316	46267775	LOC109891126	NC_037103.1	57432583	57450073	LOC112254586
NC_042536.1	40110437	40128044	LOC115139750	NC_034178.1	46272329	46293337	LOC109891127	NC_037103.1	57454597	57473587	LOC112254591
NC_042536.1	40182899	40186069	LOC115131436	NA	NA	NA	NA	NA	NA	NA	NA
NC_042536.1	40240317	40266243	LOC115139757	NC_034178.1	46400504	46425149	LOC109890230	NC_037103.1	57578912	57607600	LOC112254592
NC_042536.1	40271497	40285306	LOC115139763	NC_034178.1	46432520	46449191	LOC109891128	NC_037103.1	57614678	57646112	LOC112255276
NC_042536.1	40289607	40301213	LOC115139781	NC_034178.1	46450008	46459629	LOC109891129	NC_037103.1	57650945	57661884	LOC112254594
NC_042536.1	40310289	40315439	LOC115139786	NC_034178.1	46468763	46474820	endou	NC_037103.1	57670629	57678636	endou
NC_042536.1	40321173	40325718	LOC115145913	NC_034178.1	46483078	46484109	LOC109891566	NC_037103.1	57684917	57689170	LOC112255489
NC_042536.1	40360412	40412299	LOC115139792	NC_034178.1	46505253	46577517	LOC109890231	NC_037103.1	57722069	57769653	LOC112254597
NC_042536.1	40414471	40418773	gpr84	NC_034178.1	46581191	46585548	gpr84	NC_037103.1	57773548	57776873	gpr84
NC_042536.1	40434565	40441955	apof	NC_034178.1	46601725	46611169	LOC109891133	NC_037103.1	57796893	57807810	LOC112254600
NC_042536.1	40472310	40484817	LOC115139812	NC_034178.1	46643915	46656162	LOC109891135	NC_037103.1	57838024	57848914	LOC112254602
NC_042536.1	40488738	40509783	LOC115139823	NC_034178.1	46660862	46684262	LOC109891138	NC_037103.1	57853819	57879910	LOC112254603
NC_042536.1	40526063	40566312	LOC115139845	NA	NA	NA	NA	NC_037103.1	57901160	57946504	LOC112254604
NC_042536.1	40583849	40594158	LOC115131453	NA	NA	NA	NA	NC_037103.1	57961296	57968311	LOC112255278
NC_042536.1	40599478	40627778	LOC115139854	NC_034178.1	46787285	46817984	LOC109891141	NC_037103.1	57975653	58008484	LOC112254605
NC_042536.1	40630901	40637592	prkag1	NC_034178.1	46821944	46828844	prkag1	NC_037103.1	58012733	58018746	prkag1
NC_042536.1	40641975	40646176	LOC115139879	NC_034178.1	46833259	46837361	LOC109891143	NC_037103.1	58024105	58028203	LOC112254607
NC_042536.1	40667707	40675394	LOC115139888	NC_034178.1	46849088	46855988	LOC109891144	NC_037103.1	58036692	58048005	LOC112254608
NC_042536.1	40678293	40685204	ccdc65	NC_034178.1	46860168	46867017	ccdc65	NC_037103.1	58052188	58059011	ccdc65
NC_042536.1	40685194	40688265	LOC115139918	NC_034178.1	46867007	46870210	LOC109891147	NC_037103.1	58059014	58062141	LOC112254610
NC_042536.1	40708479	40749172	LOC115139933	NC_034178.1	46886911	46925368	LOC109891148	NC_037103.1	58081215	58126207	LOC112254613
NC_042536.1	40750901	40759474	LOC115139940	NC_034178.1	46927092	46934504	LOC109891149	NC_037103.1	58126491	58138064	LOC112254614
NC_042536.1	40806331	40807912	LOC115145939	NC_034178.1	46987454	46988683	LOC109891569	NC_037103.1	58183641	58185920	LOC112255491
NC_042536.1	40841040	40844794	ccdc174	NC_034178.1	47012978	47016701	ccdc174	NC_037103.1	58210120	58213917	ccdc174
NC_042536.1	40917950	40964606	LOC115139951	NC_034178.1	47079968	47136740	fgd5	NC_037103.1	58268943	58315319	LOC112254617
NC_042536.1	41005411	41012532	rft1	NC_034178.1	47194698	47202665	rft1	NC_037103.1	58351464	58358982	rft1
NC_042536.1	41014116	41034127	LOC115139971	NC_034178.1	47203191	47223710	LOC109891157	NA	NA	NA	NA
NC_042536.1	41040085	41041965	LOC115139997	NC_034178.1	47229834	47231739	LOC109890233	NC_037103.1	58387924	58389794	LOC112254621
NC_042536.1	41042500	41053949	LOC115140010	NC_034178.1	47232597	47278035	LOC109891158	NC_037103.1	58390384	58400894	LOC112254623
NC_042536.1	41054153	41072899	eefsec	NC_034178.1	47278423	47313328	LOC109891159	NC_037103.1	58401063	58426283	LOC112254624
NC_042536.1	41278564	41290812	LOC115140021	NC_034178.1	47496648	47509179	LOC109891160	NC_037103.1	58581460	58593918	LOC112254625
NC_042536.1	41327514	41333071	LOC115145963	NA	NA	NA	NA	NC_037103.1	58646533	58653853	LOC112254626
NC_042536.1	41335963	41351353	LOC115140026	NA	NA	NA	NA	NA	NA	NA	NA
NC_042536.1	41378375	41387133	LOC115140033	NC_034178.1	47610016	47631057	LOC109891163	NC_037103.1	58697041	58705756	LOC112254628
NC_042536.1	41391655	41435362	LOC115140036	NC_034178.1	47635446	47682540	LOC109891164	NA	NA	NA	NA
NC_042536.1	41436097	41454314	LOC115140044	NC_034178.1	47682785	47695428	LOC109890235	NC_037103.1	58761176	58778476	LOC112254632
NC_042536.1	41467951	41474326	LOC115131462	NC_034178.1	47707579	47718539	LOC109891570	NA	NA	NA	NA
NC_042536.1	41479327	41489375	uroc1	NC_034178.1	47722915	47732947	uroc1	NC_037103.1	58857452	58869731	uroc1
NC_042536.1	41498820	41506466	LOC115140062	NC_034178.1	47741438	47757510	LOC109891166	NC_037103.1	58875262	58893294	LOC112254634
NC_042536.1	41554226	41560196	LOC115140072	NC_034178.1	47781005	47787733	LOC109891167	NC_037103.1	58914974	58921819	LOC112254635
NC_042536.1	41633975	41637147	LOC115131471	NC_034178.1	47861003	47864184	LOC109891571	NC_037103.1	58987817	58990689	LOC112255280
NC_042536.1	41650131	41679943	LOC115140079	NC_034178.1	47880563	47882799	LOC109891572	NC_037103.1	59001356	59025253	LOC112255492
NC_042536.1	41708186	41827713	LOC115131478	NA	NA	NA	NA	NC_037103.1	59066144	59186153	LOC112255281
NC_042536.1	41928492	41932181	LOC115145971	NC_034178.1	48183849	48187292	LOC109891171	NC_037103.1	59292285	59295946	LOC112254636
NC_042536.1	41946151	42034637	LOC115140088	NA	NA	NA	NA	NA	NA	NA	NA
NC_042536.1	42040741	42080823	LOC115140095	NC_034178.1	48299366	48340926	LOC109891574	NC_037103.1	59410809	59445071	LOC112254638
NC_042536.1	42160449	42165878	LOC115140107	NC_034178.1	48423079	48428415	brk1	NC_037103.1	59518655	59523993	LOC112254639
NC_042536.1	42179004	42182770	LOC115140116	NC_034178.1	48440755	48444503	LOC109891173	NC_037103.1	59536255	59540005	LOC112254641
NC_042536.1	42183227	42216529	LOC115140123	NC_034178.1	48444982	48476042	LOC109891175	NC_037103.1	59540282	59579905	LOC112254640
NC_042536.1	42246722	42377139	LOC115140135	NC_034178.1	48498386	48628055	LOC109891179	NC_037103.1	59606661	59752813	LOC112254643
NC_042536.1	42388989	42462053	LOC115145984	NC_034178.1	48656346	48722819	LOC109891576	NC_037103.1	59762196	59840945	LOC112254644
NC_042536.1	42491373	42511036	parp3	NC_034178.1	48752546	48770816	parp3	NC_037103.1	59866664	59885620	LOC112254645
NC_042536.1	42512251	42516875	LOC115145993	NC_034178.1	48771684	48776165	LOC109890236	NC_037103.1	59886297	59891870	LOC112255495
NC_042536.1	42526187	42527753	LOC115131484	NA	NA	NA	NA	NA	NA	NA	NA
NC_042536.1	42541466	42561599	LOC115140146	NC_034178.1	48799145	48816779	LOC109890238	NC_037103.1	59915028	59936397	LOC112254647
NC_042536.1	42654934	42768781	LOC115140152	NC_034178.1	48893545	48992843	LOC109891181	NC_037103.1	60009123	60100225	LOC112254648
NC_042536.1	42773812	42897477	LOC115131492	NA	NA	NA	NA	NA	NA	NA	NA
NC_042536.1	42976854	42993888	LOC115140159	NC_034178.1	49262316	49273535	LOC109890241	NC_037103.1	60324930	60336514	LOC112254650
NC_042536.1	43002986	43110946	LOC115140180	NC_034178.1	49278844	49365310	LOC109891579	NC_037103.1	60347483	60429021	LOC112254651
NC_042536.1	43126696	43141219	LOC115140187	NC_034178.1	49387337	49402656	LOC109891183	NC_037103.1	60445981	60461557	LOC112254652
NC_042536.1	43162116	43212359	LOC115140200	NC_034178.1	49421715	49454730	LOC109891184	NC_037103.1	60483694	60519123	LOC112254653
NC_042536.1	43215355	43221058	LOC115140227	NC_034178.1	49457745	49463480	LOC109891186	NC_037103.1	60522342	60528025	LOC112254654
NC_042536.1	43225051	43301604	LOC115140259	NC_034178.1	49467458	49557289	LOC109891188	NC_037103.1	60532019	60614167	LOC112254655
NC_042536.1	43307045	43341867	LOC115140279	NC_034178.1	49563412	49580660	LOC109891187	NC_037103.1	60620456	60651299	atf1
NC_042536.1	43347025	43349033	LOC115146010	NC_034178.1	49595312	49596633	LOC109891581	NC_037103.1	60657452	60659798	LOC112255497
NC_042536.1	43366630	43486882	LOC115140323	NC_034178.1	49616401	49740977	LOC109891189	NC_037103.1	60680354	60795028	LOC112254658
NC_042536.1	43521217	43535247	LOC115140347	NC_034178.1	49769620	49773803	LOC109891582	NC_037103.1	60818992	60822147	LOC112255285
NC_042536.1	43564173	43623421	LOC115140355	NC_034178.1	49815371	49869892	LOC109891191	NC_037103.1	60849567	60902569	LOC112254660
NC_042536.1	43654712	43658733	LOC115140371	NC_034178.1	49904649	49908280	LOC109891192	NC_037103.1	60932508	60936499	LOC112254661
NC_042536.1	43688858	43712066	LOC115131513	NA	NA	NA	NA	NA	NA	NA	NA
NC_042536.1	43713388	43853358	LOC115140382	NA	NA	NA	NA	NA	NA	NA	NA
NC_042536.1	43881321	43883823	LOC115140411	NC_034178.1	50121809	50123947	LOC109891194	NC_037103.1	61183065	61185436	LOC112254663
NC_042536.1	43923627	43927757	LOC115140428	NA	NA	NA	NA	NA	NA	NA	NA
NC_042536.1	43928071	43931819	LOC115140439	NA	NA	NA	NA	NA	NA	NA	NA
NC_042536.1	43934485	43949150	LOC115140470	NC_034178.1	50208699	50225844	LOC109891195	NC_037103.1	61223725	61239367	LOC112254665
NC_042536.1	44046245	44065981	LOC115140498	NC_034178.1	50313935	50328986	LOC109891197	NC_037103.1	61343819	61364047	LOC112254666
NC_042536.1	44066293	44068960	LOC115140509	NC_034178.1	50329328	50331046	LOC109891198	NC_037103.1	61364153	61366191	LOC112254667
NC_042536.1	44077050	44145692	LOC115140604	NA	NA	NA	NA	NA	NA	NA	NA
NC_042536.1	44152506	44160585	LOC115140586	NC_034178.1	50434083	50441904	LOC109891199	NC_037103.1	61457188	61465331	LOC112254671
NC_042536.1	44160776	44321448	LOC115140535	NA	NA	NA	NA	NC_037103.1	61465516	61637000	LOC112254672
NC_042536.1	44379958	44442431	LOC115140614	NA	NA	NA	NA	NC_037103.1	61706451	61771670	LOC112254673
NC_042536.1	44464431	44478899	LOC115140635	NA	NA	NA	NA	NC_037103.1	61799925	61813560	LOC112254677
NC_042536.1	44503514	44593693	LOC115140653	NA	NA	NA	NA	NC_037103.1	61860549	61925936	LOC112254678
NC_042536.1	44623591	44631586	LOC115140671	NA	NA	NA	NA	NC_037103.1	61949025	61956686	LOC112254679
NC_042536.1	44720644	44725844	LOC115146035	NA	NA	NA	NA	NC_037103.1	62031742	62037159	LOC112255498
NC_042536.1	44735116	44737682	LOC115146042	NA	NA	NA	NA	NC_037103.1	62046842	62048686	LOC112255499
NC_042536.1	44751104	44754643	LOC115140688	NA	NA	NA	NA	NC_037103.1	62062954	62066046	LOC112255501
NC_042536.1	44777653	44780779	LOC115146048	NA	NA	NA	NA	NC_037103.1	62091433	62094052	LOC112255502
NC_042536.1	44784473	44787560	LOC115140699	NA	NA	NA	NA	NC_037103.1	62098600	62101632	LOC112254680
NC_042536.1	44801485	44803779	LOC115140742	NA	NA	NA	NA	NC_037103.1	62115926	62118590	LOC112254682
NC_042536.1	44805192	44808649	LOC115140726	NA	NA	NA	NA	NC_037103.1	62119894	62123364	LOC112254683
NC_042536.1	44811230	44814391	LOC115131528	NC_034178.1	24546994	24672391	LOC109890136	NC_037103.1	32983875	33090287	LOC112254149
NC_042536.1	44817279	44820670	LOC115140713	NA	NA	NA	NA	NC_037103.1	62129462	62132885	LOC112254681
NC_042536.1	44861466	44863318	LOC115146060	NA	NA	NA	NA	NC_037103.1	62180458	62183285	smug1
NC_042536.1	44953808	44993944	LOC115140752	NA	NA	NA	NA	NC_037103.1	62261076	62300659	LOC112254687
NC_042536.1	45026670	45069354	LOC115140904	NA	NA	NA	NA	NC_037103.1	62328117	62378822	LOC112254689
NC_042536.1	45074330	45149101	LOC115140932	NA	NA	NA	NA	NA	NA	NA	NA
NC_042536.1	45150687	45153404	LOC115146069	NA	NA	NA	NA	NC_037103.1	62462653	62464922	LOC112255503
NC_042536.1	45167554	45196912	LOC115140943	NA	NA	NA	NA	NC_037103.1	62486045	62514774	LOC112254691
NC_042536.1	45215501	45226505	LOC115140965	NA	NA	NA	NA	NC_037103.1	62539694	62550566	LOC112254693
NC_042536.1	45226360	45241852	LOC115140953	NA	NA	NA	NA	NA	NA	NA	NA
NC_042536.1	45252189	45285558	LOC115140982	NA	NA	NA	NA	NC_037103.1	62575425	62608773	LOC112254695
NC_042536.1	45290872	45307726	mettl1	NA	NA	NA	NA	NC_037103.1	62614875	62630410	LOC112254697
NC_042536.1	45336642	45345242	LOC115146075	NA	NA	NA	NA	NC_037103.1	62657220	62665753	LOC112254699
NC_042536.1	45361170	45368736	LOC115131558	NA	NA	NA	NA	NA	NA	NA	NA
NC_042536.1	45371518	45389045	suox	NA	NA	NA	NA	NC_037103.1	62703989	62725123	suox
NC_042536.1	45403558	45427380	LOC115141014	NA	NA	NA	NA	NC_037103.1	62765144	62785295	LOC112254703
NC_042536.1	45461686	45468573	LOC115141029	NA	NA	NA	NA	NC_037103.1	62827241	62834306	LOC112254704
NC_042536.1	45493867	45497919	LOC115141048	NA	NA	NA	NA	NA	NA	NA	NA
NC_042536.1	45509394	45513164	LOC115141053	NA	NA	NA	NA	NA	NA	NA	NA
NC_042536.1	45513838	45521611	LOC115141039	NA	NA	NA	NA	NC_037103.1	62872324	62880112	LOC112254708
NC_042536.1	45530059	45533176	cdk2	NA	NA	NA	NA	NC_037103.1	62899079	62902502	LOC112254710
NC_042536.1	45534041	45588717	sarnp	NA	NA	NA	NA	NC_037103.1	62903367	62911122	LOC112255504
NC_042536.1	45609135	45649303	LOC115141099	NC_034178.1	50563991	50600047	LOC109891200	NA	NA	NA	NA
NC_042536.1	45657160	45678310	LOC115141109	NC_034178.1	50606356	50626261	LOC109891201	NA	NA	NA	NA
NC_042536.1	45683645	45688041	LOC115141121	NC_034178.1	50632099	50635591	LOC109891202	NA	NA	NA	NA
NC_042536.1	45700614	45803194	LOC115141128	NC_034178.1	50716360	50755448	LOC109891203	NC_037103.1	63650894	63713812	LOC112254724
NC_042536.1	45818760	45822325	LOC115146084	NC_034178.1	50769786	50772586	LOC109890244	NC_037103.1	63726416	63729980	LOC112254728
NC_042536.1	45823747	45832175	LOC115141144	NC_034178.1	50778500	50787787	LOC109891204	NC_037103.1	63730070	63744676	LOC112254727
NC_042536.1	45834714	45854726	LOC115141156	NC_034178.1	50790835	50812634	avil	NC_037103.1	63747619	63767806	avil
NC_042536.1	45860625	45891723	LOC115141171	NC_034178.1	50819248	50849422	ctdsp2	NC_037103.1	63773810	63807413	ctdsp2
NC_042536.1	45911525	45913401	LOC115141178	NC_034178.1	50870235	50873268	LOC109891207	NC_037103.1	63829310	63831142	LOC112254730
NC_042536.1	45917571	45953498	LOC115141184	NC_034178.1	50876034	50908377	LOC109891210	NC_037103.1	63835292	63869729	LOC112254731
NC_042536.1	45977666	45979212	LOC115141238	NC_034178.1	50925311	50926841	eef1akmt3	NC_037103.1	63898953	63900701	eef1akmt3
NC_042536.1	45979587	45993142	LOC115141203	NC_034178.1	50927244	50942434	LOC109891211	NC_037103.1	63900883	63916256	stx16
NC_042536.1	45993526	46002035	LOC115141195	NC_034178.1	50943277	50952585	npepl1	NC_037103.1	63916460	63926102	npepl1
NC_042536.1	46005544	46018865	LOC115141247	NC_034178.1	50955419	50968815	LOC109891213	NC_037103.1	63929096	63943147	LOC112254734
NC_042536.1	46027062	46052940	LOC115141277	NC_034178.1	50975686	51005867	LOC109891214	NC_037103.1	63950382	63976656	LOC112254736
NC_042536.1	46052960	46055241	LOC115141288	NC_034178.1	51006163	51008387	LOC109891215	NC_037103.1	63976974	63978879	LOC112254738
NC_042536.1	46058621	46065865	adipor1	NC_034178.1	51011190	51018437	adipor1	NC_037103.1	63981927	63989113	LOC112254739
NC_042536.1	46066480	46074140	LOC115141325	NC_034178.1	51019051	51026565	LOC109891218	NC_037103.1	63989405	63997322	LOC112254741
NC_042536.1	46085346	46101175	LOC115141335	NC_034178.1	51042194	51056309	LOC109890246	NC_037103.1	64014634	64029887	LOC112254742
NC_042536.1	46148716	46150452	LOC115146091	NC_034178.1	51101518	51102639	LOC109891587	NC_037103.1	64068554	64069675	LOC112255295
NC_042536.1	46157739	46222058	LOC115131580	NC_034178.1	51110915	51183736	LOC109891588	NC_037103.1	64077138	64095883	LOC112255296
NC_042536.1	46249979	46254704	LOC115141363	NC_034178.1	51206566	51210781	LOC109891219	NC_037103.1	64159504	64163269	LOC112254743
NC_042536.1	46255254	46271361	LOC115141348	NC_034178.1	51216336	51236487	LOC109891220	NC_037103.1	64168976	64184744	LOC112254744
NC_042536.1	46281205	46321327	LOC115141372	NC_034178.1	51250379	51280328	LOC109891221	NC_037103.1	64202841	64240139	LOC112254745
NC_042536.1	46330970	46333582	LOC115141403	NC_034178.1	51293509	51296184	LOC109891223	NC_037103.1	64249924	64252546	LOC112254748
NC_042536.1	46333751	46351677	LOC115141385	NC_034178.1	51296298	51310106	LOC109891222	NC_037103.1	64252636	64267518	LOC112254747
NC_042536.1	46418637	46425976	LOC115141415	NC_034178.1	51354063	51359759	LOC109891224	NC_037103.1	64325078	64333481	LOC112254749
NC_042536.1	46453433	46464808	LOC115141426	NC_034178.1	51393044	51403869	LOC109891225	NC_037103.1	64365537	64376334	LOC112254750
NC_042536.1	46469972	46473365	LOC115141431	NA	NA	NA	NA	NC_037103.1	64387864	64395996	LOC112254752
NC_042536.1	46472922	46481123	LOC115141440	NC_034178.1	51410160	51418294	LOC109891226	NC_037103.1	64395560	64403773	LOC112254751
NC_042536.1	46485521	46495914	LOC115141453	NC_034178.1	51422064	51430715	LOC109891227	NC_037103.1	64408216	64418092	LOC112254753
NC_042536.1	46529153	46531148	LOC115141468	NC_034178.1	51461154	51463050	LOC109890247	NC_037103.1	64439433	64450053	LOC112254756
NC_042536.1	46537596	46544177	LOC115141488	NC_034178.1	51471181	51476915	LOC109891228	NC_037103.1	64457757	64462256	LOC112254758
NC_042536.1	46544421	46548547	LOC115141493	NC_034178.1	51477143	51481291	LOC109891229	NC_037103.1	64462430	64466571	LOC112254757
NC_042536.1	46573386	46593221	LOC115141528	NC_034178.1	51502215	51524403	LOC109891230	NC_037103.1	64487472	64512916	LOC112254759
NC_042536.1	46593382	46632180	LOC115141506	NC_034178.1	51524602	51583250	LOC109891232	NC_037103.1	64513090	64553211	LOC112254760
NC_042536.1	46643882	46651505	tbc1d20	NC_034178.1	51607665	51616422	tbc1d20	NC_037103.1	64579614	64588057	tbc1d20
NC_042536.1	46671755	46677398	LOC115141575	NC_034178.1	51632918	51636786	LOC109891234	NC_037103.1	64606740	64612344	LOC112254762
NC_042536.1	46677770	46684670	LOC115141566	NC_034178.1	51641102	51650826	LOC109891235	NC_037103.1	64614326	64624252	LOC112254763
NC_042536.1	46773427	46776418	LOC115146102	NC_034178.1	51745111	51747978	LOC109890248	NC_037103.1	64720056	64723046	LOC112254765
NC_042536.1	46874640	46881782	lg2h20orf96	NC_034178.1	51834376	51841133	lg5h20orf96	NC_037103.1	64800854	64807956	c7h20orf96
NC_042536.1	46884193	46894831	LOC115141600	NC_034178.1	51843620	51861261	LOC109891237	NC_037103.1	64809925	64823403	LOC112254767
NC_042536.1	46914680	46932183	LOC115141614	NC_034178.1	51881716	51901418	LOC109890250	NC_037103.1	64843226	64869956	LOC112254769
NC_042536.1	47005444	47051644	LOC115141629	NC_034178.1	51966118	52020148	LOC109891240	NC_037103.1	64944167	64990729	LOC112254770
NC_042536.1	47060277	47064511	LOC115141645	NC_034178.1	52030512	52034341	LOC109890252	NC_037103.1	64999996	65003260	LOC112255508
NC_042536.1	47075023	47092079	LOC115141651	NA	NA	NA	NA	NC_037103.1	65012388	65032098	LOC112254771
NC_042536.1	47096169	47100188	LOC115141660	NA	NA	NA	NA	NC_037103.1	65036229	65040340	LOC112254773
NC_042536.1	47115331	47118521	LOC115141693	NC_034178.1	52083718	52086788	LOC109891242	NC_037103.1	65049050	65055965	LOC112254776
NC_042536.1	47116274	47129699	tctn1	NC_034178.1	52086903	52099198	tctn1	NC_037103.1	65055885	65068432	tctn1
NC_042536.1	47129761	47140376	LOC115141667	NC_034178.1	52099326	52111515	LOC109891243	NC_037103.1	65068496	65079216	LOC112254774
NC_042536.1	47155494	47162947	plpp5	NC_034178.1	52132217	52140865	LOC109891246	NC_037103.1	65096116	65103664	LOC112254778
NC_042536.1	47163447	47171633	LOC115141699	NC_034178.1	52140783	52147946	LOC109891244	NC_037103.1	65104188	65112382	LOC112254779
NC_042536.1	47183724	47219183	LOC115141739	NC_034178.1	52158127	52198438	LOC109891596	NC_037103.1	65133640	65159910	LOC112255300
NC_042536.1	47230515	47314614	LOC115141753	NC_034178.1	52205496	52282899	LOC109891247	NC_037103.1	65166090	65238567	LOC112254781
NC_042536.1	47313627	47319423	LOC115141759	NC_034178.1	52281488	52287219	LOC109891248	NC_037103.1	65237510	65242651	r3hcc1
NC_042536.1	47320446	47329805	LOC115141781	NC_034178.1	52288375	52295920	LOC109891249	NC_037103.1	65243414	65255060	LOC112254783
NC_042536.1	47331049	47335062	LOC115141800	NC_034178.1	52297178	52301236	LOC109891251	NC_037103.1	65256387	65260426	LOC112254784
NC_042536.1	47341256	47396552	pxn	NC_034178.1	52308416	52364994	LOC109891250	NC_037103.1	65267756	65325124	pxn
NC_042536.1	47396763	47404312	ccdc63	NC_034178.1	52368412	52372026	LOC109891597	NC_037103.1	65325226	65333793	ccdc63
NC_042536.1	47404926	47406919	LOC115131599	NA	NA	NA	NA	NC_037103.1	65334090	65336414	LOC112255301
NC_042536.1	47412618	47468941	LOC115141829	NA	NA	NA	NA	NC_037103.1	65343829	65394199	LOC112254787
NC_042536.1	47494639	47506784	LOC115141848	NC_034178.1	52484487	52488084	LOC109891253	NC_037103.1	65426286	65430496	LOC112254791
NC_042536.1	47507805	47514170	myorg	NC_034178.1	52497236	52503690	kiaa1161	NC_037103.1	65439998	65447200	myorg
NC_042536.1	48101201	48215052	LOC115141876	NC_034178.1	53114045	53235894	LOC109891254	NA	NA	NA	NA
NC_042536.1	48219136	48253217	LOC115141908	NC_034178.1	53243471	53268552	LOC109891255	NC_037103.1	66171998	66197552	LOC112254793
NC_042536.1	48289294	48299327	LOC115141915	NC_034178.1	53311239	53320796	LOC109891256	NC_037103.1	66235286	66249787	LOC112254794
NC_042536.1	48307464	48312676	LOC115141921	NC_034178.1	53323757	53328319	LOC109891257	NC_037103.1	66258947	66263572	LOC112254795
NC_042536.1	48336018	48353898	LOC115141927	NC_034178.1	53355547	53373494	LOC109891601	NC_037103.1	66285681	66302504	LOC112254796
NC_042536.1	48354172	48360633	LOC115141963	NA	NA	NA	NA	NA	NA	NA	NA
NC_042536.1	48375050	48376810	LOC115146109	NC_034178.1	53397361	53399041	LOC109890253	NC_037103.1	66312969	66329426	LOC112254797
NC_042536.1	48398011	48417374	LOC115141972	NC_034178.1	53417937	53440474	LOC109891258	NC_037103.1	66345499	66364661	LOC112254798
NC_042536.1	48425242	48460657	LOC115141985	NC_034178.1	53449930	53483367	LOC109891259	NA	NA	NA	NA
NC_042536.1	48469967	48512763	LOC115141992	NC_034178.1	53495781	53535082	LOC109891260	NC_037103.1	66423313	66450575	LOC112254801
NC_042536.1	48531626	48533328	LOC115131617	NC_034178.1	53541560	53552003	LOC109890254	NA	NA	NA	NA
NC_042536.1	48535942	48545954	LOC115142005	NC_034178.1	53553554	53561243	LOC109891261	NC_037103.1	66473203	66482560	LOC112254802
NC_042536.1	48545896	48547109	LOC115142018	NC_034178.1	53561262	53562439	LOC109891262	NC_037103.1	66482732	66483980	LOC112254803
NC_042536.1	48548454	48550650	lg2h1orf74	NC_034178.1	53564581	53566049	lg5h1orf74	NC_037103.1	66486129	66487600	c7h1orf74
NC_042536.1	48556854	48575000	LOC115142027	NC_034178.1	53609700	53626732	sfi1	NC_037103.1	66500952	66518645	sfi1
NC_042536.1	48579783	48600472	LOC115142033	NC_034178.1	53629202	53648612	LOC109891266	NC_037103.1	66521029	66539539	eif4enif1
NC_042536.1	48601338	48610224	LOC115142047	NA	NA	NA	NA	NC_037103.1	66540394	66549631	LOC112255306
NC_042536.1	48616166	48624759	LOC115146125	NC_034178.1	53663751	53676722	LOC109890255	NC_037103.1	66555900	66567584	LOC112255512
NC_042536.1	48648313	48663864	LOC115142070	NC_034178.1	53697382	53707496	LOC109891268	NC_037103.1	66590125	66601952	LOC112254807
NC_042536.1	48670488	48693676	hdhd3	NC_034178.1	53714635	53734732	hdhd3	NC_037103.1	66608397	66630044	hdhd3
NC_042536.1	48694577	48698509	LOC115142106	NC_034178.1	53735656	53739360	LOC109891271	NC_037103.1	66630427	66634138	LOC112254810
NC_042536.1	48706040	48720464	LOC115142115	NC_034178.1	53748159	53757920	LOC109891273	NC_037103.1	66633436	66651213	LOC112254809
NC_042536.1	48720291	48724818	LOC115131625	NA	NA	NA	NA	NA	NA	NA	NA
NC_042536.1	49485191	49494429	LOC115142169	NC_034178.1	53773239	53796208	LOC109891275	NC_037103.1	66663186	66671711	LOC112254812
NC_042536.1	49511165	49545874	LOC115142182	NC_034178.1	53796435	53842943	LOC109891274	NC_037103.1	66703052	66747732	LOC112254814
NC_042536.1	49560296	49579774	LOC115142191	NC_034178.1	53852579	53874319	LOC109891276	NC_037103.1	66761575	66782445	LOC112254815
NC_042536.1	49593288	49608735	LOC115142222	NC_034178.1	53902373	53919542	LOC109890256	NC_037103.1	66811735	66833174	LOC112254816
NC_042536.1	49650844	49662214	LOC115142233	NC_034178.1	53982864	53985938	LOC109891278	NA	NA	NA	NA
NC_042536.1	49667608	49671672	LOC115142244	NA	NA	NA	NA	NA	NA	NA	NA
NC_042536.1	49684756	49688376	LOC115142266	NA	NA	NA	NA	NA	NA	NA	NA
NC_042536.1	49694400	49696667	LOC115142254	NA	NA	NA	NA	NA	NA	NA	NA
NC_042536.1	49714887	49717231	LOC115142335	NA	NA	NA	NA	NA	NA	NA	NA
NC_042536.1	49749528	49769577	LOC115131642	NC_034178.1	54098141	54108522	LOC109890257	NC_037103.1	67002896	67011771	LOC112255513
NC_042536.1	49770665	49772847	LOC115142346	NC_034178.1	54118654	54123089	LOC109891283	NC_037103.1	67023859	67031824	LOC112254822
NC_042536.1	49840038	49910498	LOC115142276	NC_034178.1	54248041	54321680	LOC109891285	NC_037103.1	67147550	67224178	LOC112254826
NC_042536.1	49922365	49935590	LOC115146132	NC_034178.1	54333172	54344941	LOC109891606	NC_037103.1	67234945	67250132	LOC112254827
NC_042536.1	49940123	50012982	LOC115142367	NC_034178.1	54353162	54466079	LOC109891607	NC_037103.1	67259290	67327990	LOC112254828
NC_042536.1	50013448	50036632	LOC115142382	NA	NA	NA	NA	NA	NA	NA	NA
NC_042536.1	50038443	50046085	LOC115142378	NC_034178.1	54493106	54500879	LOC109891286	NC_037103.1	67352957	67360518	LOC112254829
NC_042536.1	50046347	50061042	LOC115142388	NC_034178.1	54501139	54520769	LOC109891287	NC_037103.1	67360779	67375503	LOC112254830
NC_042536.1	50061264	50108535	LOC115146140	NC_034178.1	54521291	54561919	LOC109891609	NA	NA	NA	NA
NC_042536.1	50163945	50174945	LOC115142456	NC_034178.1	54634837	54643085	LOC109891288	NC_037103.1	67444838	67452451	LOC112254832
NC_042536.1	50448616	50648021	LOC115131645	NA	NA	NA	NA	NA	NA	NA	NA
NC_042536.1	50648204	50678142	LOC115142449	NA	NA	NA	NA	NA	NA	NA	NA
NC_042536.1	50689424	50759062	LOC115142418	NA	NA	NA	NA	NA	NA	NA	NA
NC_042536.1	50770105	50773292	LOC115131651	NC_034178.1	55444325	55446333	LOC109891611	NC_037103.1	68188617	68195085	LOC112254834
NC_042536.1	50776414	50781638	LOC115142462	NC_034178.1	55449721	55454528	LOC109891291	NC_037103.1	68195354	68200222	LOC112254838
NC_042536.1	50781876	50786785	rrp9	NC_034178.1	55454736	55459476	rrp9	NC_037103.1	68200421	68205148	rrp9
NC_042536.1	50791753	50861421	LOC115142478	NA	NA	NA	NA	NC_037103.1	68209653	68285278	LOC112254839
NC_042536.1	50892604	50975229	tex264	NC_034178.1	55585210	55674467	LOC109891294	NC_037103.1	68305994	68375621	tex264
NC_042536.1	51005409	51036080	slc6a14	NC_034178.1	55701337	55724794	slc6a14	NC_037103.1	68405589	68432927	slc6a14
NC_042536.1	51051193	51056420	LOC115142516	NC_034178.1	55738949	55743246	LOC109890259	NC_037103.1	68445871	68450685	LOC112254842
NC_042536.1	51154863	51169213	LOC115142526	NC_034178.1	55854527	55886845	LOC109890260	NC_037103.1	68576904	68597129	LOC112254843
NC_042536.1	51179115	51180729	LOC115146148	NC_034178.1	55897708	55900444	LOC109890262	NC_037103.1	68607531	68609291	LOC112255515
NC_042536.1	51184247	51185895	LOC115142542	NC_034178.1	55903709	55905338	LOC109891296	NC_037103.1	68612702	68614534	LOC112254845
NC_042536.1	51190242	51196860	LOC115142533	NC_034178.1	55909595	55918156	LOC109891295	NC_037103.1	68618484	68627632	LOC112254844
NC_042536.1	51205676	51210978	LOC115142559	NC_034178.1	55926944	55931974	LOC109890263	NC_037103.1	68636422	68641830	LOC112254847
NC_042536.1	51252674	51256944	LOC115142566	NC_034178.1	55966371	55969770	LOC109890264	NC_037103.1	68671396	68675694	LOC112254848
NC_042536.1	51261890	51335105	LOC115142569	NC_034178.1	55978368	56029185	LOC109891298	NA	NA	NA	NA
NC_042536.1	51396854	51483491	LOC115131660	NC_034178.1	56138451	56258231	LOC109891615	NC_037103.1	68822735	69008388	LOC112254849
NC_042536.1	51615164	51654080	csf1	NC_034178.1	56849884	56885688	csf1	NC_037103.1	69514393	69545390	csf1
NC_042536.1	51731138	51736357	LOC115142598	NC_034178.1	57239149	57244567	LOC109891302	NC_037103.1	69925511	69931500	LOC112254857
NC_042536.1	51809337	51813860	LOC115142606	NC_034178.1	57303949	57308473	LOC109891303	NC_037103.1	69995738	70000393	LOC112254858
NC_042536.1	51845865	51860435	LOC115142624	NA	NA	NA	NA	NA	NA	NA	NA
NC_042536.1	51860685	51868975	LOC115142611	NC_034178.1	57338913	57345192	LOC109891305	NC_037103.1	70035191	70042514	LOC112254860
NC_042536.1	51870720	51881529	LOC115142633	NA	NA	NA	NA	NC_037103.1	70044945	70056344	LOC112255316
NC_042536.1	51907606	51910042	LOC115142645	NC_034178.1	57389029	57391451	LOC109891307	NC_037103.1	70085185	70087610	LOC112254861
NC_042536.1	51924224	51933846	LOC115131664	NA	NA	NA	NA	NA	NA	NA	NA
NC_042536.1	51951700	51967273	LOC115142652	NA	NA	NA	NA	NA	NA	NA	NA
NC_042536.1	51969108	51972530	LOC115142673	NC_034178.1	57475076	57478623	LOC109891308	NC_037103.1	70175102	70179301	LOC112254865
NC_042536.1	51981650	52014843	LOC115142696	NC_034178.1	57487084	57523721	LOC109891310	NC_037103.1	70188460	70223865	LOC112254866
NC_042536.1	52015720	52018042	tpgs1	NC_034178.1	57524227	57527460	tpgs1	NC_037103.1	70224356	70228531	tpgs1
NC_042536.1	52028265	52030990	LOC115146157	NC_034178.1	57531489	57533983	LOC109891312	NC_037103.1	70229340	70233651	LOC112254868
NC_042536.1	52034335	52040549	LOC115142711	NC_034178.1	57537597	57543213	LOC109891313	NA	NA	NA	NA
NC_042536.1	52040820	52059619	LOC115142723	NC_034178.1	57544304	57562847	LOC109891314	NC_037103.1	70246394	70265274	LOC112254870
NC_042536.1	52074124	52103094	LOC115142741	NC_034178.1	57572671	57592653	LOC109891315	NA	NA	NA	NA
NC_042536.1	52172844	52174611	LOC115142793	NA	NA	NA	NA	NC_037103.1	70382660	70386031	LOC112254895
NC_042536.1	52187820	52196210	LOC115142756	NC_034178.1	57663279	57672058	LOC109891317	NA	NA	NA	NA
NC_042536.1	52204590	52252659	LOC115142766	NA	NA	NA	NA	NC_037103.1	70422592	70488221	LOC112254880
NC_042536.1	52253626	52256497	LOC115142807	NC_034178.1	57720159	57723045	LOC109891319	NC_037103.1	70491550	70494444	LOC112254896
NC_042536.1	52259335	52266466	LOC115146169	NA	NA	NA	NA	NC_037103.1	70496926	70504592	LOC112254885
NC_042536.1	52270545	52290409	LOC115142827	NC_034178.1	57745514	57758280	LOC109890273	NC_037103.1	70508404	70526511	LOC112254883
NC_042536.1	52292882	52313078	LOC115142814	NC_034178.1	57760230	57780644	lamb3	NC_037103.1	70526563	70544400	LOC112254873
NC_042536.1	52315453	52316624	LOC115146187	NC_034178.1	57782998	57784149	g0s2	NC_037103.1	70546645	70547821	g0s2
NC_042536.1	52321442	52333834	LOC115142846	NC_034178.1	57791312	57808459	LOC109891323	NC_037103.1	70552663	70558817	LOC112255320
NC_042536.1	52331724	52351131	LOC115142834	NC_034178.1	57801001	57819089	LOC109891322	NC_037103.1	70562476	70579515	LOC112254874
NC_042536.1	52367193	52375481	LOC115142872	NC_034178.1	57832865	57840884	LOC109891325	NC_037103.1	70600517	70608539	LOC112254900
NC_042536.1	52376652	52399678	LOC115142878	NC_034178.1	57842175	57875283	LOC109891326	NC_037103.1	70612503	70638833	LOC112254892
NC_042536.1	52402111	52403571	LOC115146195	NC_034178.1	57876892	57879336	LOC109890274	NC_037103.1	70640314	70642945	LOC112254890
NC_042536.1	52443592	52446362	LOC115142889	NC_034178.1	57920875	57923703	LOC109891327	NC_037103.1	70680934	70684406	LOC112254886
NC_042536.1	52457071	52461700	LOC115142896	NC_034178.1	57936930	57940645	LOC109891328	NC_037103.1	70695017	70699526	LOC112254898
NC_042536.1	52472744	52510073	LOC115142906	NC_034178.1	57954163	57983640	LOC109891329	NC_037103.1	70707985	70737650	LOC112254877
NC_042536.1	52513640	52523563	LOC115142923	NC_034178.1	57987260	57996358	slc25a34	NC_037103.1	70741274	70753016	LOC112254888
NC_042536.1	52524010	52549315	LOC115131672	NA	NA	NA	NA	NA	NA	NA	NA
NC_042536.1	52553129	52574168	LOC115142935	NC_034178.1	58008080	58029210	LOC109891332	NC_037103.1	70767190	70786847	LOC112254872
NC_042536.1	52574685	52587277	LOC115142952	NA	NA	NA	NA	NA	NA	NA	NA
NC_042536.1	52593853	52604396	LOC115142955	NC_034178.1	58046789	58055158	LOC109891333	NC_037103.1	70814934	70823819	LOC112254876
NC_042536.1	52620901	52630115	LOC115142965	NC_034178.1	58068268	58076799	LOC109891336	NC_037103.1	70836758	70845402	LOC112254897
NC_042536.1	52634346	52637464	LOC115142988	NA	NA	NA	NA	NC_037103.1	70850395	70853710	LOC112254893
NC_042536.1	52637887	52645629	LOC115142976	NC_034178.1	58082905	58089900	LOC109891339	NA	NA	NA	NA
NC_042536.1	52657755	52660317	LOC115143002	NC_034178.1	58099228	58101784	LOC109891338	NC_037103.1	70871353	70873922	LOC112254884
NC_042536.1	52660680	52675057	LOC115142995	NC_034178.1	58102147	58114647	LOC109891337	NC_037103.1	70874284	70887290	LOC112254875
NC_042536.1	52688255	52708556	LOC115143013	NC_034178.1	58137819	58157892	LOC109891341	NC_037103.1	70923919	70942199	LOC112254878
NC_042536.1	52715441	52717758	LOC115131679	NC_034178.1	58158515	58162068	LOC109891342	NA	NA	NA	NA
NC_042536.1	52729363	52738996	LOC115146209	NC_034178.1	58169772	58186360	LOC109891343	NC_037103.1	70952741	70962194	LOC112254881
NC_042536.1	52756534	52843653	LOC115131688	NC_034178.1	58191067	58286758	LOC109891622	NC_037103.1	70978121	71055129	LOC112255324
NC_042536.1	52871919	52879558	LOC115146214	NC_034178.1	58326657	58333627	LOC109891345	NC_037103.1	71090758	71097278	LOC112254889
NC_042536.1	52879950	52987560	LOC115131694	NA	NA	NA	NA	NA	NA	NA	NA
NC_042536.1	53007797	53036082	LOC115143035	NA	NA	NA	NA	NC_037103.1	71245675	71269914	LOC112255327
NC_042536.1	53044619	53051529	LOC115143047	NC_034178.1	58535690	58542664	LOC109891347	NC_037103.1	71284450	71291141	LOC112254909
NC_042536.1	53083602	53086118	LOC115143062	NC_034178.1	58572043	58574881	LOC109891349	NC_037103.1	71317673	71320565	LOC112254911
NC_042536.1	53099028	53130105	LOC115143074	NC_034178.1	58587945	58616106	LOC109891350	NC_037103.1	71333076	71367183	LOC112254912
NC_042536.1	53130005	53131279	LOC115131698	NC_034178.1	58616006	58617476	LOC109891623	NC_037103.1	71367082	71368550	LOC112255328
NC_042536.1	53136170	53148491	LOC115143091	NC_034178.1	58622618	58635477	LOC109890278	NC_037103.1	71373665	71385065	LOC112254913
NC_042536.1	53151442	53219936	LOC115131705	NA	NA	NA	NA	NC_037103.1	71389696	71451393	LOC112255329
NC_042536.1	53264941	53303761	LOC115131713	NC_034178.1	58743434	58789212	LOC109891352	NC_037103.1	71475382	71522086	LOC112254915
NC_042536.1	53305429	53324435	LOC115143092	NC_034178.1	58790517	58809372	LOC109891351	NC_037103.1	71523768	71543318	LOC112254916
NC_042536.1	53353836	53414102	LOC115131720	NA	NA	NA	NA	NA	NA	NA	NA
NC_042536.1	53425893	53436319	LOC115131729	NA	NA	NA	NA	NA	NA	NA	NA
NC_042536.1	53453581	53480776	LOC115131736	NC_034178.1	58963082	58978875	LOC109891625	NC_037103.1	71701211	71796627	LOC112254917
NC_042536.1	53568112	53626684	LOC115143102	NA	NA	NA	NA	NA	NA	NA	NA
NC_042536.1	53629944	53650412	LOC115143108	NC_034178.1	59134089	59150403	LOC109891354	NC_037103.1	71860145	71878149	LOC112254919
NC_042536.1	53650930	53684642	LOC115143127	NC_034178.1	59150923	59178807	LOC109891355	NC_037103.1	71878592	71910008	LOC112254920
NC_042536.1	53694363	53711691	LOC115143137	NC_034178.1	59201242	59206970	LOC109891356	NC_037103.1	71918619	71929406	LOC112254921
NC_042536.1	53718011	53736490	LOC115143155	NC_034178.1	59215340	59225253	LOC109891357	NC_037103.1	71936368	71947981	LOC112254922
NC_042536.1	53742354	53745317	LOC115131743	NC_034178.1	59231204	59234145	LOC109891628	NA	NA	NA	NA
NC_042536.1	53745537	53752393	LOC115143175	NC_034178.1	59234435	59240297	LOC109890279	NC_037103.1	71956862	71963026	abhd14a
NC_042536.1	53772280	53791738	LOC115143181	NC_034178.1	59252407	59273201	LOC109891359	NC_037103.1	71980858	72004011	LOC112254925
NC_042536.1	53810354	53812220	LOC115131754	NA	NA	NA	NA	NA	NA	NA	NA
NC_042536.1	53822039	53852931	LOC115143195	NA	NA	NA	NA	NC_037103.1	72068700	72075404	LOC112255518
NC_042536.1	53860369	53863821	LOC115146221	NC_034178.1	59340240	59343252	cd8a	NC_037103.1	72082560	72085856	LOC112255519
NC_042536.1	53867068	53873952	LOC115131759	NC_034178.1	59346799	59351109	LOC109891629	NA	NA	NA	NA
NC_042536.1	53882807	53894196	LOC115143210	NA	NA	NA	NA	NC_037103.1	72130640	72141924	LOC112254926
NC_042536.1	53939748	53947177	LOC115131765	NC_034178.1	59441653	59449252	LOC109891362	NA	NA	NA	NA
NC_042536.1	53954522	53984361	LOC115143219	NC_034178.1	59457526	59486080	LOC109891363	NC_037103.1	72198430	72227127	LOC112254929
NC_042536.1	53985961	54001072	LOC115143231	NC_034178.1	59486363	59502763	LOC109891364	NC_037103.1	72228471	72243737	LOC112254930
NC_042536.1	54016349	54033783	LOC115143243	NC_034178.1	59522460	59539999	LOC109891366	NC_037103.1	72260759	72278485	ubap1
NC_042536.1	54042713	54056591	LOC115143248	NC_034178.1	59544884	59558188	LOC109891367	NC_037103.1	72282179	72295625	LOC112254932
NC_042536.1	54060150	54064533	nudt2	NC_034178.1	59564657	59568445	nudt2	NC_037103.1	72298762	72305222	nudt2
NC_042536.1	54080038	54116390	LOC115143294	NC_034178.1	59589229	59622615	LOC109891369	NC_037103.1	72313989	72351487	LOC112254936
NC_042536.1	54134658	54170086	LOC115143314	NC_034178.1	59639938	59670283	LOC109891370	NA	NA	NA	NA
NC_042536.1	54194931	54222452	LOC115143329	NC_034178.1	59702189	59723761	LOC109891631	NC_037103.1	72436175	72459735	LOC112254937
NC_042536.1	54239095	54239526	LOC115131771	NA	NA	NA	NA	NA	NA	NA	NA
NC_042536.1	54257010	54330883	LOC115143335	NA	NA	NA	NA	NC_037103.1	72508598	72577876	LOC112254938
NC_042536.1	54339443	54341599	LOC115143342	NA	NA	NA	NA	NA	NA	NA	NA
NC_042536.1	54341808	54347358	LOC115131780	NA	NA	NA	NA	NA	NA	NA	NA
NC_042536.1	54359101	54368717	LOC115143350	NC_034178.1	59884556	59894019	LOC109891634	NC_037103.1	72615251	72625388	LOC112255333
NC_042536.1	54369674	54372368	LOC115146243	NC_034178.1	59894956	59897274	LOC109890284	NC_037103.1	72626300	72628852	LOC112255520
NC_042536.1	54378252	54434579	LOC115143357	NC_034178.1	59902502	59968475	LOC109891373	NC_037103.1	72634776	72658358	LOC112254942
NC_042536.1	54448129	54463018	LOC115143366	NC_034178.1	59982319	59998001	LOC109891374	NC_037103.1	72721146	72742880	LOC112254944
NC_042536.1	54786960	54790151	LOC115146247	NC_034178.1	60313200	60314579	LOC109890285	NC_037103.1	73063015	73065935	LOC112255521
NC_042536.1	54793056	54800761	LOC115143374	NC_034178.1	60319645	60324608	LOC109890286	NC_037103.1	73068884	73075704	LOC112254946
NC_042536.1	54807591	54823891	LOC115143379	NC_034178.1	60349569	60359191	LOC109890287	NC_037103.1	73084649	73097889	LOC112254947
NC_042536.1	54886704	54893010	zbtb49	NC_034178.1	60431635	60437858	zbtb49	NC_037103.1	73167897	73175231	zbtb49
NC_042536.1	54893706	54897993	LOC115143404	NC_034178.1	60438349	60442529	LOC109891377	NC_037103.1	73175326	73180454	LOC112254950
NC_042536.1	54900508	54938027	LOC115143412	NC_034178.1	60445125	60480916	LOC109891378	NC_037103.1	73183114	73213383	LOC112254951
NC_042536.1	55095545	55097463	LOC115146258	NC_034178.1	60660853	60662645	LOC109890288	NC_037103.1	73380936	73382846	LOC112255522
NC_042536.1	55114542	55116481	LOC115146266	NC_034178.1	60688609	60690560	LOC109890289	NC_037103.1	73411996	73414359	LOC112255523
NC_042536.1	55170494	55175819	LOC115146273	NC_034178.1	60757032	60761494	LOC109891637	NC_037103.1	73472128	73477350	LOC112255524
NC_042536.1	55236907	55505884	LOC115131796	NA	NA	NA	NA	NA	NA	NA	NA
NC_042536.1	55691132	55703732	LOC115143422	NC_034178.1	61631466	61644842	LOC109891380	NC_037103.1	74239406	74251357	LOC112254953
NC_042536.1	55709422	55716077	LOC115143440	NC_034178.1	61649493	61651753	LOC109891381	NC_037103.1	74259641	74270431	LOC112254954
NC_042536.1	55719739	55741524	LOC115143456	NC_034178.1	61660917	61682943	LOC109891382	NC_037103.1	74274761	74296105	LOC112254955
NC_042536.1	55747988	55752431	LOC115143463	NC_034178.1	61690136	61694754	LOC109891383	NC_037103.1	74303412	74308032	LOC112254956
NC_042536.1	55755681	55763356	LOC115143471	NC_034178.1	61696506	61703929	LOC109891384	NC_037103.1	74310611	74318175	LOC112254957
NC_042536.1	55774490	55972668	LOC115143478	NC_034178.1	61713860	61792269	LOC109891640	NC_037103.1	74326495	74528324	LOC112254958
NC_042536.1	55851500	55857239	LOC115143497	NA	NA	NA	NA	NC_037103.1	74398003	74402328	LOC112254959
NC_042536.1	56033813	56105975	LOC115143501	NC_034178.1	62057190	62119279	LOC109891385	NC_037103.1	74637894	74698032	LOC112254961
NC_042536.1	56120100	56143878	LOC115143506	NC_034178.1	62123233	62151879	LOC109891386	NC_037103.1	74714342	74736918	LOC112254962
NC_042536.1	56156941	56194183	LOC115143514	NC_034178.1	62164007	62228733	LOC109890292	NC_037103.1	74754784	74791826	LOC112254964
NC_042536.1	56260166	56261202	LOC115146284	NC_034178.1	62305886	62306926	LOC109890293	NA	NA	NA	NA
NC_042536.1	56362423	56368096	LOC115143524	NC_034178.1	62413315	62418908	LOC109891387	NC_037103.1	74960207	74965830	LOC112254965
NC_042536.1	56413674	56426399	LOC115143540	NA	NA	NA	NA	NA	NA	NA	NA
NC_042536.1	56449148	56464971	LOC115143550	NC_034178.1	62516592	62526491	LOC109891389	NC_037103.1	75051345	75061702	LOC112254968
NC_042536.1	56452104	56455757	LOC115143564	NA	NA	NA	NA	NA	NA	NA	NA
NC_042536.1	56490136	56528327	LOC115143574	NC_034178.1	62542162	62574422	LOC109891390	NC_037103.1	75078810	75117813	LOC112254969
NC_042536.1	56566403	56596936	LOC115131805	NC_034178.1	62612059	62648964	LOC109891642	NC_037103.1	75151820	75202911	LOC112254970
NC_042536.1	56618566	56715839	LOC115131812	NA	NA	NA	NA	NA	NA	NA	NA
NC_042536.1	56785261	56799506	LOC115143641	NC_034178.1	62961112	62961838	LOC109890294	NC_037103.1	75496605	75497714	LOC112254973
NC_042536.1	56794194	56809741	LOC115143657	NC_034178.1	62971336	62987932	LOC109891391	NC_037103.1	75505911	75532852	LOC112254974
NC_042536.1	56826021	56877868	LOC115143667	NC_034178.1	62998233	63052443	LOC109891392	NC_037103.1	75546408	75598053	LOC112254975
NC_042536.1	56888782	56902666	LOC115143677	NC_034178.1	63064093	63077575	LOC109891394	NC_037103.1	75607529	75621029	LOC112254977
NC_042536.1	56908039	56934617	LOC115143692	NC_034178.1	63082189	63112082	LOC109891395	NC_037103.1	75625766	75647641	LOC112254978
NC_042536.1	56940986	56981044	LOC115143717	NC_034178.1	63118383	63157590	LOC109890296	NC_037103.1	75653859	75738913	LOC112254982
NC_042536.1	56981494	56994530	LOC115143702	NC_034178.1	63157799	63169946	LOC109891396	NC_037103.1	75694345	75706313	LOC112254981
NC_042536.1	56999095	57041764	LOC115143729	NC_034178.1	63179783	63220245	LOC109891397	NC_037103.1	75714322	75758939	LOC112254979
NC_042536.1	57014525	57022185	LOC115143750	NC_034178.1	63193866	63200974	LOC109891398	NA	NA	NA	NA
NC_042536.1	57114801	57165400	LOC115146297	NA	NA	NA	NA	NA	NA	NA	NA
NC_042536.1	57165872	57194160	LOC115143757	NA	NA	NA	NA	NA	NA	NA	NA
NC_042536.1	57213730	57268241	LOC115143790	NA	NA	NA	NA	NC_037103.1	76195345	76208574	LOC112254987
NC_042536.1	57272488	57306829	LOC115143765	NC_034178.1	63699962	63725105	LOC109891399	NA	NA	NA	NA
NC_042536.1	57308919	57318223	LOC115143779	NC_034178.1	63744999	63756722	LOC109891403	NC_037103.1	76277970	76289554	LOC112254989
NC_042536.1	57507035	57514677	LOC115143853	NC_034178.1	63960524	63966558	LOC109891404	NC_037103.1	76978362	76985950	LOC112255001
NC_042536.1	57530413	57534751	LOC115146306	NC_034178.1	63981164	63992728	LOC109891649	NC_037103.1	77004689	77008987	LOC112255526
NC_042536.1	57540763	57542383	LOC115146316	NC_034178.1	63999934	64001509	LOC109890298	NC_037103.1	77014793	77016695	LOC112255527
NC_042536.1	57561510	57574929	LOC115143868	NC_034178.1	64022185	64035026	LOC109891405	NC_037103.1	77035520	77048565	LOC112255002
NC_042536.1	57580151	57583664	tp53rk	NC_034178.1	64042295	64048602	tp53rk	NC_037103.1	77055127	77061112	LOC112255003
NC_042536.1	57608241	57637715	LOC115143908	NC_034178.1	64068216	64102290	LOC109891408	NC_037103.1	77078482	77100045	LOC112255005
NC_042536.1	57642065	57667920	LOC115143923	NC_034178.1	64102471	64107584	LOC109891409	NC_037103.1	77100405	77105316	LOC112255528
NC_042536.1	57666044	57667817	LOC115143916	NC_034178.1	64126941	64128477	LOC109890299	NC_037103.1	77123061	77124745	LOC112255006
NC_042536.1	57683226	57685410	fndc11	NC_034178.1	64143306	64144286	fndc11	NC_037103.1	77137078	77139329	fndc11
NC_042536.1	57713418	57724555	LOC115143941	NC_034178.1	64179623	64187120	LOC109891410	NC_037103.1	77164542	77173515	LOC112255007
NC_042536.1	57740238	57762760	helz2	NC_034178.1	64210204	64234123	helz2	NC_037103.1	77197346	77219920	helz2
NC_042536.1	57774833	57792831	LOC115143962	NC_034178.1	64247607	64272124	LOC109891413	NC_037103.1	77233669	77251664	LOC112255009
NC_042536.1	57793610	57838135	LOC115143955	NC_034178.1	64274465	64315589	LOC109891412	NC_037103.1	77253321	77294862	LOC112255010
NC_042536.1	57841427	57845460	LOC115143973	NC_034178.1	64318257	64322228	LOC109891414	NC_037103.1	77298789	77303269	LOC112255011
NC_042536.1	57857823	57875523	LOC115143982	NC_034178.1	64338270	64349020	LOC109891415	NC_037103.1	77317527	77330283	LOC112255012
NC_042536.1	57875497	57885191	LOC115143989	NC_034178.1	64349968	64355176	LOC109891653	NA	NA	NA	NA
NC_042536.1	57914567	57985548	LOC115143990	NA	NA	NA	NA	NC_037103.1	77356267	77439012	LOC112255350
NC_042536.1	58002728	58059480	LOC115143994	NC_034178.1	64463696	64519816	LOC109891417	NA	NA	NA	NA
NC_042536.1	58294543	58314909	LOC115131827	NA	NA	NA	NA	NA	NA	NA	NA
NC_042536.1	58339244	58409998	LOC115144040	NA	NA	NA	NA	NA	NA	NA	NA
NC_042536.1	58465014	58518139	LOC115144047	NC_034178.1	65158809	65230751	LOC109891421	NC_037103.1	78145049	78193409	LOC112255024
NC_042536.1	58520866	58557944	LOC115144060	NA	NA	NA	NA	NC_037103.1	78196305	78229053	LOC112255025
NC_042536.1	58562805	58564964	pxmp4	NC_034178.1	66418160	66420267	pxmp4	NC_037103.1	78234826	78236992	pxmp4
NC_042536.1	58582346	58640455	LOC115144070	NC_034178.1	66432753	66498503	LOC109891437	NC_037103.1	78246204	78308642	LOC112255352
NC_042536.1	58647262	58661749	LOC115144076	NA	NA	NA	NA	NA	NA	NA	NA
NC_042536.1	58743404	58800174	LOC115144088	NC_034178.1	66699406	66757552	rtfdc1	NC_037103.1	78485163	78557444	LOC112255028
NC_042536.1	58773203	58783132	LOC115144083	NC_034178.1	66731113	66741060	LOC109891439	NC_037103.1	78515185	78539213	LOC112255027
NC_042536.1	58801724	58821960	LOC115144099	NC_034178.1	66761476	66778231	LOC109890303	NC_037103.1	78558974	78577388	LOC112255029
NC_042536.1	58986255	59000204	LOC115144120	NC_034178.1	65493483	65507826	znfx1	NC_037103.1	79619542	79633877	znfx1
NC_042536.1	59008650	59023655	LOC115131832	NC_034178.1	65467113	65481086	ddx27	NC_037103.1	79640087	79654269	ddx27
NC_042536.1	59027135	59030591	snrpb	NC_034178.1	65458335	65461890	LOC109891432	NC_037103.1	79657609	79661148	LOC112255033
NC_042536.1	59039079	59055942	LOC115144135	NC_034178.1	65431803	65451614	LOC109891430	NC_037103.1	79669190	79684413	LOC112255034
NC_042536.1	59057110	59060290	LOC115144139	NC_034178.1	65427607	65430404	LOC109891431	NC_037103.1	79685613	79688506	LOC112255037
NC_042536.1	59060064	59063756	LOC115144154	NC_034178.1	65423493	65427531	LOC109891433	NC_037103.1	79688430	79692131	LOC112255038
NC_042536.1	59065190	59076950	LOC115144164	NC_034178.1	65411725	65423325	LOC109891429	NC_037103.1	79692823	79704664	LOC112255036
NC_042536.1	59077349	59097975	LOC115144170	NC_034178.1	65391170	65408731	LOC109891425	NC_037103.1	79705081	79732391	LOC112255039
NC_042536.1	59102272	59126654	LOC115144174	NC_034178.1	65357132	65386940	LOC109891434	NC_037103.1	79736371	79763646	LOC112255040
NC_042536.1	59126297	59149560	ctsa	NC_034178.1	65339027	65357101	ctsa	NC_037103.1	79763283	79784459	ctsa
NC_042536.1	59154466	59167074	ncoa5	NC_034178.1	65321921	65334036	ncoa5	NC_037103.1	79789457	79802115	ncoa5
NC_042536.1	59174223	59202211	LOC115144217	NA	NA	NA	NA	NA	NA	NA	NA
NC_042536.1	59245102	59277042	LOC115144223	NC_034178.1	67160128	67196970	LOC109891441	NC_037103.1	80222641	80255894	LOC112255046
NC_042536.1	59298801	59331316	LOC115144239	NC_034178.1	67248165	67283351	LOC109890307	NC_037103.1	80288763	80320984	LOC112255048
NC_042536.1	59414228	59445640	LOC115144247	NC_034178.1	67378347	67405311	apcdd1l	NC_037103.1	80427683	80458245	apcdd1l
NC_042536.1	59455772	59500633	LOC115144256	NA	NA	NA	NA	NC_037103.1	80469015	80508892	LOC112255050
NC_042536.1	59508057	59522190	rab22a	NC_034178.1	67466678	67482746	rab22a	NC_037103.1	80515939	80529757	rab22a
NC_042536.1	59523724	59554973	LOC115144274	NC_034178.1	67484331	67526162	LOC109891444	NC_037103.1	80531125	80556051	LOC112255051
NC_042536.1	59561536	59565146	ankrd60	NA	NA	NA	NA	NC_037103.1	80561983	80566586	ankrd60
NC_042536.1	59571616	59572971	LOC115131848	NA	NA	NA	NA	NA	NA	NA	NA
NC_042536.1	59572962	59576047	LOC115146356	NA	NA	NA	NA	NA	NA	NA	NA
NC_042536.1	59592446	59615690	LOC115144293	NA	NA	NA	NA	NA	NA	NA	NA
NC_042536.1	59618120	59675583	LOC115131854	NA	NA	NA	NA	NA	NA	NA	NA
NC_042536.1	59722875	59742736	LOC115131861	NA	NA	NA	NA	NA	NA	NA	NA
NC_042536.1	59803429	59871368	LOC115131865	NA	NA	NA	NA	NA	NA	NA	NA
NC_042536.1	59919684	59922900	lsm3	NA	NA	NA	NA	NC_037103.1	81202545	81210012	LOC112255055
NC_042536.1	59932712	59973198	LOC115144309	NA	NA	NA	NA	NC_037103.1	81220183	81234006	LOC112255058
NC_042536.1	59986024	60000092	LOC115144318	NA	NA	NA	NA	NA	NA	NA	NA
NC_042536.1	60000274	60003300	LOC115144325	NA	NA	NA	NA	NC_037103.1	81285488	81288362	LOC112255059
NC_042536.1	60007067	60009108	LOC115144348	NA	NA	NA	NA	NC_037103.1	81291092	81293157	LOC112255065
NC_042536.1	60014035	60021667	LOC115144344	NA	NA	NA	NA	NA	NA	NA	NA
NC_042536.1	60028380	60034804	LOC115144333	NA	NA	NA	NA	NA	NA	NA	NA
NC_042536.1	60048220	60060605	LOC115144357	NA	NA	NA	NA	NC_037103.1	81339800	81352415	LOC112255066
NC_042536.1	60060689	60062778	bcdin3d	NA	NA	NA	NA	NC_037103.1	81352597	81354277	LOC112255067
NC_042536.1	60062691	60063241	LOC115144376	NA	NA	NA	NA	NA	NA	NA	NA
NC_042536.1	60063216	60094947	cers5	NA	NA	NA	NA	NA	NA	NA	NA
NC_042536.1	60099461	60126513	smarcd1	NA	NA	NA	NA	NC_037103.1	81411159	81472304	LOC112255071
NC_042536.1	60170452	60178690	LOC115144384	NA	NA	NA	NA	NA	NA	NA	NA
NC_042536.1	60212976	60272547	LOC115131877	NA	NA	NA	NA	NA	NA	NA	NA
NC_042536.1	60280985	60286501	LOC115144396	NA	NA	NA	NA	NA	NA	NA	NA
NC_042536.1	60298964	60324163	LOC115131885	NA	NA	NA	NA	NA	NA	NA	NA
NC_042536.1	60600252	60600989	LOC115131894	NA	NA	NA	NA	NA	NA	NA	NA
NC_042536.1	60925215	60929619	LOC115146372	NA	NA	NA	NA	NA	NA	NA	NA
NC_042536.1	60953478	60965403	terf2ip	NA	NA	NA	NA	NA	NA	NA	NA
NC_042536.1	60965700	61097324	rnf123	NA	NA	NA	NA	NA	NA	NA	NA
NC_042536.1	61161764	61165215	LOC115146380	NA	NA	NA	NA	NA	NA	NA	NA
NC_042537.1	237	24003	LOC115146640	NA	NA	NA	NA	NA	NA	NA	NA
NC_042537.1	28606	32697	LOC115114320	NA	NA	NA	NA	NA	NA	NA	NA
NC_042537.1	40840	81592	LOC115146649	NA	NA	NA	NA	NA	NA	NA	NA
NC_042537.1	93649	94364	LOC115113717	NA	NA	NA	NA	NA	NA	NA	NA
NC_042537.1	94739	98183	LOC115113725	NA	NA	NA	NA	NA	NA	NA	NA
NC_042537.1	99497	102963	cldn12	NA	NA	NA	NA	NA	NA	NA	NA
NC_042537.1	189880	203984	dbf4	NA	NA	NA	NA	NA	NA	NA	NA
NC_042537.1	204081	217239	LOC115146698	NA	NA	NA	NA	NA	NA	NA	NA
NC_042537.1	218250	219585	LOC115146727	NA	NA	NA	NA	NA	NA	NA	NA
NC_042537.1	219587	221058	LOC115113740	NA	NA	NA	NA	NA	NA	NA	NA
NC_042537.1	221513	239943	rundc3b	NA	NA	NA	NA	NA	NA	NA	NA
NC_042537.1	247478	273309	LOC115146736	NA	NA	NA	NA	NA	NA	NA	NA
NC_042537.1	275035	294309	LOC115146783	NA	NA	NA	NA	NA	NA	NA	NA
NC_042537.1	300491	309978	LOC115146765	NA	NA	NA	NA	NA	NA	NA	NA
NC_042537.1	329728	338956	LOC115146837	NA	NA	NA	NA	NA	NA	NA	NA
NC_042537.1	339576	341374	rpp38	NA	NA	NA	NA	NA	NA	NA	NA
NC_042537.1	342415	350641	nmt2	NA	NA	NA	NA	NA	NA	NA	NA
NC_042537.1	357224	361471	fam171a1	NA	NA	NA	NA	NA	NA	NA	NA
NC_042537.1	362975	371296	LOC115113755	NA	NA	NA	NA	NA	NA	NA	NA
NC_042537.1	381606	391354	LOC115146860	NA	NA	NA	NA	NA	NA	NA	NA
NC_042537.1	394913	408383	LOC115146876	NA	NA	NA	NA	NA	NA	NA	NA
NC_042537.1	434098	452585	LOC115113758	NA	NA	NA	NA	NA	NA	NA	NA
NC_042537.1	488103	507042	LOC115146891	NA	NA	NA	NA	NA	NA	NA	NA
NC_042537.1	510296	528148	LOC115146908	NA	NA	NA	NA	NA	NA	NA	NA
NC_042537.1	533290	537207	LOC115146925	NA	NA	NA	NA	NA	NA	NA	NA
NC_042537.1	537590	549327	LOC115146942	NA	NA	NA	NA	NA	NA	NA	NA
NC_042537.1	579978	597716	LOC115113782	NA	NA	NA	NA	NA	NA	NA	NA
NC_042537.1	603146	612567	LOC115147016	NA	NA	NA	NA	NA	NA	NA	NA
NC_042537.1	609605	637037	LOC115146987	NA	NA	NA	NA	NA	NA	NA	NA
NC_042537.1	651116	657526	LOC115147030	NA	NA	NA	NA	NA	NA	NA	NA
NC_042537.1	659847	661872	ndufa3	NA	NA	NA	NA	NA	NA	NA	NA
NC_042537.1	661885	664843	LOC115147064	NA	NA	NA	NA	NA	NA	NA	NA
NC_042537.1	664937	675573	LOC115147041	NA	NA	NA	NA	NA	NA	NA	NA
NC_042537.1	677375	682151	prpf31	NA	NA	NA	NA	NA	NA	NA	NA
NC_042537.1	682617	687260	LOC115147109	NA	NA	NA	NA	NA	NA	NA	NA
NC_042537.1	691780	701460	LOC115147103	NA	NA	NA	NA	NA	NA	NA	NA
NC_042537.1	707340	712261	LOC115147145	NA	NA	NA	NA	NA	NA	NA	NA
NC_042537.1	712494	723005	LOC115147133	NA	NA	NA	NA	NA	NA	NA	NA
NC_042537.1	723471	734704	mboat7	NA	NA	NA	NA	NA	NA	NA	NA
NC_042537.1	740848	743433	rps9	NA	NA	NA	NA	NA	NA	NA	NA
NC_042537.1	746058	762216	LOC115147166	NA	NA	NA	NA	NA	NA	NA	NA
NC_042537.1	765877	797370	LOC115113790	NA	NA	NA	NA	NA	NA	NA	NA
NC_042537.1	806749	811198	LOC115101041	NA	NA	NA	NA	NA	NA	NA	NA
NC_042537.1	816428	823041	LOC115101048	NA	NA	NA	NA	NA	NA	NA	NA
NC_042537.1	831108	834540	LOC115101057	NA	NA	NA	NA	NA	NA	NA	NA
NC_042537.1	838618	857434	LOC115113796	NA	NA	NA	NA	NA	NA	NA	NA
NC_042537.1	874211	883355	LOC115101063	NA	NA	NA	NA	NA	NA	NA	NA
NC_042537.1	894961	898191	LOC115101079	NA	NA	NA	NA	NA	NA	NA	NA
NC_042537.1	902622	909216	LOC115101097	NA	NA	NA	NA	NA	NA	NA	NA
NC_042537.1	914272	934793	LOC115113817	NA	NA	NA	NA	NA	NA	NA	NA
NC_042537.1	937838	946063	LOC115101105	NA	NA	NA	NA	NA	NA	NA	NA
NC_042537.1	948888	958622	LOC115101113	NA	NA	NA	NA	NA	NA	NA	NA
NC_042537.1	963739	983077	LOC115101126	NA	NA	NA	NA	NA	NA	NA	NA
NC_042537.1	986588	992211	LOC115114329	NA	NA	NA	NA	NA	NA	NA	NA
NC_042537.1	1022379	1037329	LOC115113828	NA	NA	NA	NA	NA	NA	NA	NA
NC_042537.1	1062798	1076957	rasip1	NA	NA	NA	NA	NA	NA	NA	NA
NC_042537.1	1078640	1084374	LOC115101141	NA	NA	NA	NA	NA	NA	NA	NA
NC_042537.1	1096015	1121027	LOC115101157	NA	NA	NA	NA	NA	NA	NA	NA
NC_042537.1	1128948	1219674	LOC115101166	NA	NA	NA	NA	NA	NA	NA	NA
NC_042537.1	1168952	1171142	LOC115101178	NA	NA	NA	NA	NA	NA	NA	NA
NC_042537.1	1226376	1236618	LOC115101185	NA	NA	NA	NA	NA	NA	NA	NA
NC_042537.1	1243093	1251328	LOC115114335	NA	NA	NA	NA	NA	NA	NA	NA
NC_042537.1	1257286	1266057	LOC115101191	NA	NA	NA	NA	NA	NA	NA	NA
NC_042537.1	1271916	1274999	LOC115101198	NA	NA	NA	NA	NA	NA	NA	NA
NC_042537.1	1276604	1288683	LOC115113837	NA	NA	NA	NA	NA	NA	NA	NA
NC_042537.1	1304620	1312690	LOC115101210	NA	NA	NA	NA	NA	NA	NA	NA
NC_042537.1	1316642	1326299	LOC115101218	NA	NA	NA	NA	NA	NA	NA	NA
NC_042537.1	1330626	1339197	LOC115101221	NA	NA	NA	NA	NA	NA	NA	NA
NC_042537.1	1339291	1345275	LOC115101231	NA	NA	NA	NA	NA	NA	NA	NA
NC_042537.1	1348996	1354257	LOC115101253	NA	NA	NA	NA	NA	NA	NA	NA
NC_042537.1	1368312	1370144	LOC115101270	NA	NA	NA	NA	NA	NA	NA	NA
NC_042537.1	1504055	1510746	LOC115114342	NC_034175.1	4160763	4163131	LOC109901507	NA	NA	NA	NA
NC_042537.1	1516492	1524880	LOC115101283	NC_034175.1	4163556	4171791	LOC109900666	NA	NA	NA	NA
NC_042537.1	1560414	1565810	LOC115114354	NA	NA	NA	NA	NA	NA	NA	NA
NC_042537.1	1572318	1575050	LOC115114363	NC_034175.1	4242723	4245175	LOC109901528	NA	NA	NA	NA
NC_042537.1	1585869	1595152	LOC115101298	NA	NA	NA	NA	NA	NA	NA	NA
NC_042537.1	1618755	1622884	LOC115101322	NA	NA	NA	NA	NA	NA	NA	NA
NC_042537.1	1645642	1655389	LOC115113858	NA	NA	NA	NA	NA	NA	NA	NA
NC_042537.1	1712387	1716976	LOC115101367	NC_034175.1	4402169	4406820	LOC109906513	NC_037099.1	5082822	5087438	LOC112226385
NC_042537.1	1716332	1721115	prr19	NC_034175.1	4406844	4410067	prr19	NC_037099.1	5086822	5091495	LOC112226197
NC_042537.1	1722127	1734556	LOC115101349	NA	NA	NA	NA	NC_037099.1	5092018	5101924	LOC112226196
NC_042537.1	1759250	1766481	LOC115114369	NC_034175.1	4441355	4451486	LOC109906536	NC_037099.1	5132150	5135518	LOC112226311
NC_042537.1	1785998	1788994	LOC115101398	NA	NA	NA	NA	NA	NA	NA	NA
NC_042537.1	1790261	1794095	LOC115101423	NA	NA	NA	NA	NC_037099.1	5149110	5153902	LOC112226320
NC_042537.1	1811616	1816291	LOC115114374	NA	NA	NA	NA	NA	NA	NA	NA
NC_042537.1	1818078	1820307	LOC115101437	NC_034175.1	4905520	4907517	LOC109906679	NC_037099.1	5578236	5580297	LOC112226538
NC_042537.1	1827429	1829133	LOC115101444	NA	NA	NA	NA	NA	NA	NA	NA
NC_042537.1	1861526	1863370	LOC115101757	NA	NA	NA	NA	NC_037099.1	5587863	5589584	LOC112226548
NC_042537.1	1881185	1882843	LOC115101767	NA	NA	NA	NA	NA	NA	NA	NA
NC_042537.1	1885350	1887115	LOC115101804	NA	NA	NA	NA	NA	NA	NA	NA
NC_042537.1	1893660	1913030	LOC115101563	NA	NA	NA	NA	NA	NA	NA	NA
NC_042537.1	1922607	1944581	LOC115101528	NC_034175.1	4986119	5005108	LOC109900768	NC_037099.1	5657593	5679205	LOC112226570
NC_042537.1	1944688	1948464	LOC115101635	NA	NA	NA	NA	NC_037099.1	5679264	5683090	LOC112226577
NC_042537.1	1949908	1963978	LOC115101601	NA	NA	NA	NA	NC_037099.1	5685797	5699519	LOC112226584
NC_042537.1	1990084	1991666	LOC115101748	NC_034175.1	5048292	5050076	LOC109906710	NA	NA	NA	NA
NC_042537.1	2014605	2020322	LOC115101737	NC_034175.1	5097565	5100836	LOC109900795	NC_037099.1	5741176	5747879	LOC112226609
NC_042537.1	2027563	2029572	LOC115101924	NC_034175.1	5108270	5113737	LOC109906723	NC_037099.1	5753694	5756439	LOC112226616
NC_042537.1	2051768	2052954	LOC115101889	NC_034175.1	5135373	5139181	LOC109901563	NC_037099.1	5778703	5796465	LOC112244845
NC_042537.1	2081546	2086913	LOC115113906	NA	NA	NA	NA	NA	NA	NA	NA
NC_042537.1	2130876	2174875	spaca6	NC_034175.1	5711339	5716134	spaca6	NC_037099.1	6260811	6266347	LOC112227026
NC_042537.1	2186071	2198109	LOC115101691	NC_034175.1	5790258	5801695	LOC109907131	NC_037099.1	6310744	6326779	LOC112226937
NC_042537.1	2204764	2241681	LOC115101625	NC_034175.1	5808749	5857126	LOC109900856	NA	NA	NA	NA
NC_042537.1	2257049	2264663	LOC115101474	NA	NA	NA	NA	NA	NA	NA	NA
NC_042537.1	2301040	2305281	LOC115101794	NA	NA	NA	NA	NC_037099.1	6423238	6427479	LOC112226978
NC_042537.1	2383697	2385872	LOC115101777	NA	NA	NA	NA	NC_037099.1	6478397	6495723	LOC112226945
NC_042537.1	2409505	2422525	LOC115101579	NC_034175.1	5896231	5903877	LOC109906992	NC_037099.1	6480305	6547439	LOC112226848
NC_042537.1	2412118	2414884	LOC115113917	NA	NA	NA	NA	NA	NA	NA	NA
NC_042537.1	2433173	2434908	LOC115101785	NA	NA	NA	NA	NA	NA	NA	NA
NC_042537.1	2438397	2444096	LOC115101699	NC_034175.1	5981507	5987331	LOC109907114	NC_037099.1	6571728	6579231	LOC112226926
NC_042537.1	2465814	2467987	LOC115113926	NA	NA	NA	NA	NA	NA	NA	NA
NC_042537.1	2472373	2474258	LOC115101678	NC_034175.1	6011327	6013722	LOC109907092	NC_037099.1	6606872	6608788	LOC112226911
NC_042537.1	2474512	2477907	LOC115101714	NC_034175.1	6013522	6016702	LOC109907137	NC_037099.1	6609018	6612188	LOC112226962
NC_042537.1	2475445	2485560	LOC115101492	NC_034175.1	6016862	6024409	LOC109906956	NC_037099.1	6612283	6620107	LOC112226817
NC_042537.1	2493478	2495115	LOC115101900	NA	NA	NA	NA	NC_037099.1	6624544	6626242	LOC112227019
NC_042537.1	2496014	2570768	LOC115101452	NA	NA	NA	NA	NC_037099.1	6627086	6706916	LOC112226731
NC_042537.1	2572481	2575316	LOC115101670	NA	NA	NA	NA	NA	NA	NA	NA
NC_042537.1	2590872	2592927	LOC115101841	NA	NA	NA	NA	NA	NA	NA	NA
NC_042537.1	2595446	2603338	LOC115113948	NA	NA	NA	NA	NA	NA	NA	NA
NC_042537.1	2609074	2612587	LOC115101662	NC_034175.1	6150942	6153838	LOC109907103	NC_037099.1	6737243	6740469	LOC112226920
NC_042537.1	2624003	2635433	LOC115101548	NA	NA	NA	NA	NC_037099.1	6752140	6769498	LOC112226865
NC_042537.1	2715001	2749605	LOC115101482	NC_034175.1	6283395	6329975	LOC109906905	NC_037099.1	6854134	6888348	LOC112226793
NC_042537.1	2752223	2766063	LOC115113959	NA	NA	NA	NA	NA	NA	NA	NA
NC_042537.1	3000017	3023603	LOC115102014	NC_034175.1	6655963	6677604	LOC109907217	NC_037099.1	7113587	7139836	LOC112227064
NC_042537.1	3056925	3061985	LOC115114399	NA	NA	NA	NA	NA	NA	NA	NA
NC_042537.1	3088162	3112289	LOC115102049	NC_034175.1	6759287	6789781	LOC109907242	NC_037099.1	7224029	7246860	LOC112227084
NC_042537.1	3118964	3126699	LOC115102068	NC_034175.1	6796330	6803227	LOC109901582	NC_037099.1	7253264	7266398	LOC112227108
NC_042537.1	3138852	3143718	LOC115102075	NC_034175.1	6823195	6827949	LOC109901600	NC_037099.1	7277233	7282859	LOC112244873
NC_042537.1	3148176	3159067	LOC115102082	NA	NA	NA	NA	NA	NA	NA	NA
NC_042537.1	3171955	3187970	LOC115102094	NC_034175.1	6855049	6875630	LOC109907270	NC_037099.1	7316198	7330661	LOC112227117
NC_042537.1	3205437	3221658	LOC115102104	NA	NA	NA	NA	NC_037099.1	7343812	7370618	LOC112227142
NC_042537.1	3222238	3238135	LOC115102116	NC_034175.1	6928248	6935690	LOC109901609	NC_037099.1	7371196	7385777	LOC112227155
NC_042537.1	3242842	3251274	LOC115114410	NA	NA	NA	NA	NC_037099.1	7386902	7395151	LOC112227168
NC_042537.1	3281181	3294017	LOC115102123	NC_034175.1	6962684	6985884	LOC109907299	NC_037099.1	7413461	7427585	LOC112227178
NC_042537.1	3306882	3318913	LOC115102130	NC_034175.1	7002680	7013332	LOC109900952	NC_037099.1	7466035	7476078	LOC112227190
NC_042537.1	3320396	3341514	LOC115102136	NC_034175.1	7014810	7036040	LOC109907308	NC_037099.1	7478234	7498544	LOC112227198
NC_042537.1	3341612	3346261	LOC115102150	NC_034175.1	7036131	7040815	LOC109907317	NC_037099.1	7498648	7503347	LOC112227217
NC_042537.1	3348668	3352238	LOC115102169	NC_034175.1	7043732	7047218	LOC109907335	NC_037099.1	7506823	7510317	LOC112227238
NC_042537.1	3388450	3408036	LOC115102181	NC_034175.1	7081292	7101337	LOC109907354	NC_037099.1	7545206	7566096	LOC112227262
NC_042537.1	3415171	3422428	LOC115102204	NA	NA	NA	NA	NA	NA	NA	NA
NC_042537.1	3423401	3467483	LOC115114419	NA	NA	NA	NA	NA	NA	NA	NA
NC_042537.1	3468346	3476696	LOC115102211	NC_034175.1	8407304	8416662	LOC109901070	NC_037099.1	8782995	8791829	LOC112227682
NC_042537.1	3481245	3489945	LOC115102218	NC_034175.1	8424044	8432283	LOC109907526	NC_037099.1	8795648	8804777	LOC112227690
NC_042537.1	3494204	3499096	LOC115114425	NC_034175.1	8437773	8442374	LOC109907538	NC_037099.1	8809571	8814496	LOC112227700
NC_042537.1	3514036	3558320	LOC115102228	NC_034175.1	8452636	8493214	LOC109907547	NC_037099.1	8826013	8872210	LOC112227720
NC_042537.1	3558729	3567249	LOC115102284	NC_034175.1	8493626	8502161	LOC109907554	NC_037099.1	8872626	8881197	LOC112227708
NC_042537.1	3567408	3586404	laptm4b	NC_034175.1	8502387	8510923	LOC109901723	NC_037099.1	8881348	8889884	LOC112227728
NC_042537.1	3600693	3606356	LOC115102307	NC_034175.1	8526070	8535057	LOC109907565	NC_037099.1	8899497	8908733	LOC112227735
NC_042537.1	3612843	3621935	LOC115113978	NA	NA	NA	NA	NA	NA	NA	NA
NC_042537.1	3817301	3844766	LOC115102322	NC_034175.1	8840719	8866199	trmt11	NC_037099.1	9135750	9166884	LOC112227757
NC_042537.1	3844946	3851681	LOC115102328	NC_034175.1	8866338	8872193	LOC109907591	NC_037099.1	9166972	9171272	LOC112227779
NC_042537.1	3851337	3854805	hint3	NC_034175.1	8872260	8875663	LOC109907602	NC_037099.1	9171369	9175006	hint3
NC_042537.1	3855779	3861629	LOC115102352	NC_034175.1	8876789	8881949	LOC109907614	NC_037099.1	9175411	9182908	LOC112227768
NC_042537.1	3908001	3915042	LOC115102363	NC_034175.1	8936718	8941496	LOC109907628	NC_037099.1	9242433	9247093	LOC112227796
NC_042537.1	3927975	3934248	LOC115102369	NA	NA	NA	NA	NA	NA	NA	NA
NC_042537.1	3965755	3972361	LOC115113996	NC_034175.1	8963496	9043844	LOC109907636	NA	NA	NA	NA
NC_042537.1	3978801	3990715	LOC115102377	NC_034175.1	9050880	9061468	LOC109907645	NC_037099.1	9329181	9340037	LOC112227833
NC_042537.1	3997300	4005585	LOC115102383	NC_034175.1	9066687	9087371	LOC109907653	NC_037099.1	9340087	9351107	LOC112227815
NC_042537.1	4009248	4015453	LOC115114432	NA	NA	NA	NA	NC_037099.1	9355432	9361707	LOC112227839
NC_042537.1	4017419	4024343	LOC115102397	NC_034175.1	9099103	9106077	LOC109907663	NC_037099.1	9363725	9369496	LOC112227852
NC_042537.1	4027846	4030220	LOC115102389	NC_034175.1	9109518	9111939	LOC109907670	NC_037099.1	9375206	9377851	LOC112227861
NC_042537.1	4054847	4056716	LOC115114441	NC_034175.1	9126685	9128367	LOC109901744	NC_037099.1	9392380	9395390	LOC112227868
NC_042537.1	4131661	4169061	LOC115102405	NC_034175.1	9205272	9234889	limd1	NC_037099.1	9476014	9511322	LOC112227878
NC_042537.1	4170065	4189389	LOC115102421	NC_034175.1	9236897	9252207	LOC109907691	NC_037099.1	9512347	9527975	LOC112227886
NC_042537.1	4210627	4236879	LOC115102429	NC_034175.1	9271251	9294078	LOC109907698	NC_037099.1	9543935	9569905	LOC112227891
NC_042537.1	4248737	4250609	LOC115114447	NA	NA	NA	NA	NC_037099.1	9579293	9580984	LOC112244893
NC_042537.1	4255445	4257267	LOC115114455	NC_034175.1	9309345	9311161	LOC109901755	NC_037099.1	9587199	9589317	LOC112227899
NC_042537.1	4260775	4268891	LOC115102436	NA	NA	NA	NA	NA	NA	NA	NA
NC_042537.1	4293843	4299453	LOC115102442	NC_034175.1	9315744	9323737	LOC109907706	NA	NA	NA	NA
NC_042537.1	4302575	4386720	LOC115102448	NC_034175.1	9363079	9462904	znrf2	NC_037099.1	9638201	9714653	LOC112227929
NC_042537.1	4522835	4526860	LOC115102456	NA	NA	NA	NA	NA	NA	NA	NA
NC_042537.1	4557188	4673312	LOC115102465	NA	NA	NA	NA	NA	NA	NA	NA
NC_042537.1	4681792	4695933	LOC115102474	NC_034175.1	10377795	10400855	LOC109907754	NC_037099.1	9832387	9846185	LOC112227937
NC_042537.1	4832608	4974336	LOC115102479	NA	NA	NA	NA	NA	NA	NA	NA
NC_042537.1	4980966	5036136	LOC115114015	NA	NA	NA	NA	NA	NA	NA	NA
NC_042537.1	5060337	5083495	cep162	NC_034175.1	11212905	11237403	cep162	NA	NA	NA	NA
NC_042537.1	5086146	5094495	LOC115114465	NC_034175.1	11240161	11247640	LOC109903423	NA	NA	NA	NA
NC_042537.1	5101039	5129481	LOC115102498	NC_034175.1	11259771	11311204	LOC109907768	NA	NA	NA	NA
NC_042537.1	5223153	5248098	hace1	NC_034175.1	7652161	7694126	LOC109901013	NC_037099.1	8113620	8134513	LOC112244412
NC_042537.1	5277717	5286631	LOC115114473	NA	NA	NA	NA	NA	NA	NA	NA
NC_042537.1	5289703	5301916	LOC115102517	NA	NA	NA	NA	NC_037099.1	8075410	8086070	LOC112227442
NC_042537.1	5316757	5323983	LOC115102600	NA	NA	NA	NA	NA	NA	NA	NA
NC_042537.1	5326657	5329969	LOC115102621	NA	NA	NA	NA	NA	NA	NA	NA
NC_042537.1	5330022	5340464	LOC115102570	NC_034175.1	7574760	7582033	LOC109907478	NC_037099.1	8038896	8046893	LOC112227460
NC_042537.1	5349640	5365963	LOC115102555	NC_034175.1	7541268	7557290	LOC109907453	NC_037099.1	8014569	8028928	LOC112227355
NC_042537.1	5369890	5371340	LOC115102632	NA	NA	NA	NA	NA	NA	NA	NA
NC_042537.1	5383356	5397448	LOC115102563	NA	NA	NA	NA	NA	NA	NA	NA
NC_042537.1	5397489	5401161	LOC115102547	NA	NA	NA	NA	NA	NA	NA	NA
NC_042537.1	5409997	5424239	LOC115102532	NA	NA	NA	NA	NA	NA	NA	NA
NC_042537.1	5434091	5443836	LOC115102578	NA	NA	NA	NA	NC_037099.1	8052663	8059630	LOC112227493
NC_042537.1	5446802	5449500	LOC115102647	NC_034175.1	7582122	7584283	LOC109901671	NC_037099.1	8046977	8050663	LOC112227517
NC_042537.1	5449572	5457639	LOC115102642	NA	NA	NA	NA	NA	NA	NA	NA
NC_042537.1	5458134	5468927	LOC115114479	NC_034175.1	7559425	7573096	LOC109901660	NA	NA	NA	NA
NC_042537.1	5470679	5484531	LOC115102658	NA	NA	NA	NA	NA	NA	NA	NA
NC_042537.1	5490130	5491382	LOC115114486	NA	NA	NA	NA	NC_037099.1	8005701	8007126	LOC112227527
NC_042537.1	5495304	5509705	LOC115102664	NA	NA	NA	NA	NC_037099.1	7988433	8002086	LOC112227395
NC_042537.1	5515769	5519385	LOC115102680	NC_034175.1	7500409	7504327	LOC109901648	NC_037099.1	7978340	7982022	LOC112227372
NC_042537.1	5522192	5549057	LOC115102675	NA	NA	NA	NA	NA	NA	NA	NA
NC_042537.1	5601948	5606260	LOC115102686	NC_034175.1	7416332	7420195	LOC109907426	NC_037099.1	7889957	7893875	LOC112227471
NC_042537.1	5621334	5648999	LOC115102688	NC_034175.1	7379779	7407531	LOC109907412	NC_037099.1	7850026	7875135	LOC112227427
NC_042537.1	5676116	5685480	LOC115102697	NC_034175.1	7341954	7350743	LOC109907404	NC_037099.1	7796645	7805463	LOC112227411
NC_042537.1	5685643	5689135	LOC115114490	NA	NA	NA	NA	NA	NA	NA	NA
NC_042537.1	5701398	5726808	LOC115114049	NC_034175.1	7259624	7319644	LOC109900976	NC_037099.1	7756322	7782107	LOC112244341
NC_042537.1	5743998	5755468	LOC115102703	NC_034175.1	7236009	7258766	LOC109907396	NC_037099.1	7718304	7734234	LOC112227331
NC_042537.1	5782804	5786383	LOC115102715	NC_034175.1	7215117	7218633	LOC109907367	NC_037099.1	7693467	7697013	LOC112227286
NC_042537.1	5847786	5857851	LOC115114058	NA	NA	NA	NA	NA	NA	NA	NA
NC_042537.1	5880942	5881364	LOC115114062	NA	NA	NA	NA	NA	NA	NA	NA
NC_042537.1	5928653	6019999	LOC115102731	NA	NA	NA	NA	NC_037099.1	11195735	11288642	LOC112244584
NC_042537.1	6022590	6024124	riiad1	NA	NA	NA	NA	NA	NA	NA	NA
NC_042537.1	6031135	6092623	LOC115114066	NA	NA	NA	NA	NA	NA	NA	NA
NC_042537.1	6099502	6238273	LOC115114073	NA	NA	NA	NA	NA	NA	NA	NA
NC_042537.1	6272455	6277261	LOC115114506	NA	NA	NA	NA	NC_037099.1	11878674	11883594	LOC112244914
NC_042537.1	6280019	6283381	LOC115102765	NA	NA	NA	NA	NC_037099.1	11886337	11899303	LOC112228351
NC_042537.1	6286238	6353783	LOC115102771	NA	NA	NA	NA	NC_037099.1	11895026	11959410	LOC112228312
NC_042537.1	6362082	6449926	LOC115102810	NA	NA	NA	NA	NC_037099.1	11970870	12067878	LOC112228363
NC_042537.1	6474792	6476975	LOC115114080	NA	NA	NA	NA	NA	NA	NA	NA
NC_042537.1	6497874	6515785	LOC115102836	NA	NA	NA	NA	NC_037099.1	12109984	12127620	LOC112228382
NC_042537.1	6518056	6543930	LOC115102841	NA	NA	NA	NA	NC_037099.1	12138246	12151873	LOC112244599
NC_042537.1	6572482	6588851	LOC115102845	NA	NA	NA	NA	NC_037099.1	12174727	12190617	LOC112228390
NC_042537.1	6605288	6622736	LOC115102852	NA	NA	NA	NA	NC_037099.1	12203001	12228478	LOC112228394
NC_042537.1	6633244	6652225	LOC115102861	NA	NA	NA	NA	NC_037099.1	12241978	12253169	LOC112244606
NC_042537.1	6653809	6657244	LOC115114512	NA	NA	NA	NA	NC_037099.1	12254802	12261827	LOC112228406
NC_042537.1	6815354	6818480	LOC115114093	NA	NA	NA	NA	NA	NA	NA	NA
NC_042537.1	6940723	6967641	LOC115102872	NC_034175.1	12702776	12738287	LOC109903475	NC_037099.1	12544678	12577713	LOC112228436
NC_042537.1	6967327	7012995	LOC115102866	NC_034175.1	12738373	12790350	LOC109907813	NC_037099.1	12578069	12627185	mindy3
NC_042537.1	7017283	7081255	LOC115114100	NC_034175.1	12794463	12853405	LOC109903483	NC_037099.1	12631404	12689765	itga8
NC_042537.1	7084325	7093427	LOC115102886	NC_034175.1	12859541	12868938	LOC109907828	NC_037099.1	12694231	12703630	LOC112228450
NC_042537.1	7100679	7121496	LOC115102901	NC_034175.1	12876186	12904144	thbs3	NC_037099.1	12710457	12725085	LOC112228464
NC_042537.1	7150159	7155404	LOC115102913	NC_034175.1	12937981	12942077	muc1	NC_037099.1	12755760	12762662	muc1
NC_042537.1	7162074	7166425	LOC115102924	NC_034175.1	12949746	12954264	LOC109907870	NC_037099.1	12767627	12772220	LOC112228485
NC_042537.1	7173513	7176918	LOC115114532	NC_034175.1	12962408	12965983	LOC109901806	NA	NA	NA	NA
NC_042537.1	7192180	7221506	LOC115102939	NC_034175.1	12982759	13014533	adam15	NC_037099.1	12797876	12829758	LOC112228500
NC_042537.1	7231656	7252474	LOC115114110	NC_034175.1	13027890	13048259	dcst2	NA	NA	NA	NA
NC_042537.1	7257412	7269038	LOC115102964	NC_034175.1	13054121	13065199	LOC109907911	NC_037099.1	12868880	12882095	LOC112228538
NC_042537.1	7270875	7273127	LOC115102981	NC_034175.1	13067080	13069220	LOC109901835	NC_037099.1	12883953	12886192	LOC112228552
NC_042537.1	7286531	7287830	LOC115114119	NA	NA	NA	NA	NA	NA	NA	NA
NC_042537.1	7301135	7312452	LOC115103006	NC_034175.1	13094184	13103778	LOC109907926	NC_037099.1	12913793	12923536	LOC112228579
NC_042537.1	7314477	7323794	LOC115102988	NA	NA	NA	NA	NC_037099.1	12925532	12934519	LOC112228561
NC_042537.1	7339923	7343403	LOC115103011	NC_034175.1	13150201	13153664	LOC109907943	NC_037099.1	12955442	12958892	LOC112228584
NC_042537.1	7360290	7366198	LOC115103016	NA	NA	NA	NA	NC_037099.1	12973898	12982048	LOC112228602
NC_042537.1	7423685	7444563	LOC115103027	NC_034175.1	13236073	13254550	LOC109907959	NC_037099.1	13030969	13050236	LOC112228625
NC_042537.1	7465054	7474758	ttc24	NC_034175.1	13270107	13283073	ttc24	NC_037099.1	13063010	13076767	LOC112228644
NC_042537.1	7487162	7491460	LOC115114538	NA	NA	NA	NA	NC_037099.1	13085913	13090140	LOC112244939
NC_042537.1	7501960	7523137	LOC115103059	NA	NA	NA	NA	NA	NA	NA	NA
NC_042537.1	7541788	7578677	LOC115103064	NC_034175.1	13350302	13385260	LOC109907982	NC_037099.1	13140416	13176615	LOC112228648
NC_042537.1	7580567	7600618	LOC115103076	NC_034175.1	13387124	13406425	LOC109907993	NC_037099.1	13178412	13202714	LOC112228662
NC_042537.1	7610123	7614723	LOC115103094	NC_034175.1	13412765	13417741	LOC109908010	NC_037099.1	13211797	13216582	LOC112228681
NC_042537.1	7629829	7639324	LOC115103116	NC_034175.1	13425326	13433862	LOC109908020	NC_037099.1	13224311	13233673	LOC112228698
NC_042537.1	7645379	7701950	LOC115103122	NC_034175.1	13446504	13522301	LOC109908026	NA	NA	NA	NA
NC_042537.1	7709552	7713929	LOC115103128	NA	NA	NA	NA	NA	NA	NA	NA
NC_042537.1	7725950	7730385	LOC115103155	NC_034175.1	13539654	13543897	LOC109908070	NC_037099.1	13324327	13328205	LOC112228742
NC_042537.1	7731652	7738018	LOC115103161	NC_034175.1	13545379	13550767	LOC109908076	NC_037099.1	13329362	13334833	LOC112228747
NC_042537.1	7748157	7752996	LOC115103180	NC_034175.1	13562858	13567093	LOC109908082	NC_037099.1	13348761	13352918	LOC112228755
NC_042537.1	7770199	7785893	LOC115103225	NC_034175.1	13579297	13593955	LOC109901877	NC_037099.1	13366997	13383184	LOC112228771
NC_042537.1	7786414	7844339	LOC115103193	NA	NA	NA	NA	NA	NA	NA	NA
NC_042537.1	7844917	7854720	LOC115114544	NC_034175.1	13655827	13665502	LOC109908088	NC_037099.1	13442099	13450471	LOC112228799
NC_042537.1	7857001	7883009	LOC115103228	NC_034175.1	13667887	13693730	LOC109908096	NC_037099.1	13452920	13478189	LOC112228813
NC_042537.1	7883024	7885403	pmvk	NC_034175.1	13694378	13696140	pmvk	NC_037099.1	13478428	13481028	LOC112228848
NC_042537.1	7885882	7908111	LOC115103289	NA	NA	NA	NA	NA	NA	NA	NA
NC_042537.1	7908634	7932023	LOC115103344	NC_034175.1	13711423	13733348	LOC109901898	NC_037099.1	13496087	13514857	LOC112244947
NC_042537.1	7943094	7951003	LOC115114549	NC_034175.1	13745118	13756348	LOC109901908	NA	NA	NA	NA
NC_042537.1	8020001	8039703	LOC115103354	NC_034175.1	13849031	13868105	LOC109903580	NC_037099.1	13613779	13633353	LOC112228858
NC_042537.1	8042959	8050332	LOC115114555	NC_034175.1	13871205	13878408	LOC109908140	NC_037099.1	13636434	13645654	LOC112244961
NC_042537.1	8053943	8060786	LOC115103377	NC_034175.1	13881410	13888324	LOC109908150	NC_037099.1	13648611	13655218	LOC112228882
NC_042537.1	8060969	8081217	LOC115103366	NA	NA	NA	NA	NC_037099.1	13655339	13665760	LOC112228870
NC_042537.1	8111503	8112919	LOC115114560	NC_034175.1	13923493	13924889	LOC109908161	NC_037099.1	13685031	13686433	LOC112228893
NC_042537.1	8235186	8242416	LOC115103389	NC_034175.1	14241719	14249183	LOC109908176	NA	NA	NA	NA
NC_042537.1	8245302	8261168	LOC115103411	NC_034175.1	14252035	14261411	LOC109908212	NA	NA	NA	NA
NC_042537.1	8267161	8286717	LOC115103480	NA	NA	NA	NA	NA	NA	NA	NA
[truncated: 36,456 more rows]
